# Supplementary material for: Molecular elucidation of cement hydration inhibition by silane coupling agents
Source: Nat Commun. 2025 Feb 13;16:1597. doi: 10.1038/s41467-025-56877-9 (PMC11825775; doi:10.1038/s41467-025-56877-9)
Supplement: Supplementary file 3 — Source Data [file 41467_2025_56877_MOESM3_ESM.xlsx]

## Sheet: Figure 1a
Figure 1a	Adsorption mode of APTES on the Ca3SiO5 surface. Molecular adsorption.
												Atom coordination
													x	y	z
												H	5.16608	8.03988	19.4006
												H	6.0456	6.50456	19.3437
												H	5.79231	7.79285	17.1081
												H	1.84801	5.99343	16.2967
												H	5.89604	5.25548	16.2361
												H	3.75194	5.29732	19.3551
												H	2.96666	6.88068	19.2614
												H	5.13495	5.83806	21.5216
												H	4.09974	7.27763	21.5743
												H	6.31293	7.42498	22.7858
												H	6.14497	8.60209	21.6616
												C	3.88619	6.33241	19.0004
												C	5.10815	6.9749	19.6883
												C	5.07808	6.89553	21.2157
												N	6.23958	7.59173	21.7816
												O	12.9702	3.84774	1.6202
												O	9.0978	8.84215	6.67845
												O	5.90028	0.752558	12.3177
												O	0.559111	1.86342	2.1045
												O	10.2774	6.52621	6.03445
												O	7.12066	10.8511	10.5025
												O	5.92352	3.85396	1.62695
												O	2.05083	8.83224	6.69385
												O	12.9408	0.760806	12.3246
												O	7.60106	1.86918	2.1066
												O	3.24141	6.52711	6.02275
												O	0.040518	10.8617	10.4852
												O	12.3013	11.5149	2.65935
												O	8.65611	4.19134	7.50195
												O	5.08454	7.8091	11.8549
												O	10.3014	0.237047	4.1908
												O	7.12077	4.9212	9.4674
												O	3.74506	8.64137	14.0201
												O	5.25915	11.5251	2.6722
												O	1.60173	4.20049	7.48545
												O	12.1293	7.76956	11.9611
												O	3.25067	0.241189	4.19105
												O	0.074676	4.92864	9.45885
												O	10.8079	8.46838	14.1981
												O	0.225227	9.71143	4.126
												O	10.703	2.02993	9.2561
												O	7.17497	5.97208	15.2759
												O	13.2659	8.72431	1.918
												O	11.6922	0.513005	7.19945
												O	8.67335	5.10352	13.3201
												O	7.27269	9.71588	4.13045
												O	3.66141	2.05856	9.1994
												O	0.269456	6.00833	15.3171
												O	6.22558	8.73926	1.9186
												O	4.65341	0.525859	7.157
												O	1.61949	5.06416	13.2952
												O	1.80937	8.1089	2.644
												O	10.4351	11.0575	9.30455
												O	7.20842	3.22459	14.4807
												O	8.85352	8.10994	2.6451
												O	3.37217	11.0898	9.2489
												O	0.19363	3.21926	14.5662
												O	10.94	6.14427	2.22865
												O	6.86218	10.4864	7.03125
												O	3.70501	3.05798	12.0144
												O	3.89708	6.14724	2.23095
												O	13.909	10.4948	7.02105
												O	10.7652	3.07824	12.0457
												O	11.1614	3.80492	4.44085
												O	7.38369	8.11738	9.3817
												O	3.69022	0.768718	14.2276
												O	4.11062	3.80653	4.44845
												O	0.289147	8.14046	9.3617
												O	10.7458	0.795099	14.275
												O	13.9949	7.081	4.06115
												O	8.9973	0.754101	7.53495
												O	5.78378	5.11949	13.2434
												O	6.94657	7.08669	4.06
												O	1.95215	0.789902	7.4786
												O	12.8271	5.11021	13.388
												O	3.58797	1.86574	2.18155
												O	13.7609	6.16493	7.20315
												O	10.7391	10.1574	12.263
												O	10.6296	1.86109	2.17705
												O	6.74153	6.16756	7.21455
												O	3.67228	10.2015	12.0594
												O	0.865053	4.19653	3.25675
												O	10.9529	7.91448	8.2562
												O	8.55599	0.705329	12.2858
												O	7.90602	4.19829	3.26535
												O	3.91813	7.90749	8.2571
												O	1.49941	0.711327	12.2628
												O	9.79177	10.7779	1.71605
												O	5.91884	3.57279	7.53585
												O	2.35885	7.7507	11.9575
												O	2.75573	10.7785	1.71885
												O	12.9531	3.57455	7.53585
												O	9.40634	7.74253	12.0705
												O	1.5418	4.00248	0.62445
												O	11.7198	8.94809	5.97025
												O	7.20768	2.03194	10.3613
												O	8.58376	4.01332	0.63285
												O	4.66712	8.95511	5.9714
												O	0.149494	2.03979	10.351
												O	0.076794	1.11387	4.94965
												O	10.7306	5.20846	9.8379
												O	7.24972	9.12842	13.9285
												O	7.14156	1.12096	4.9607
												O	3.67987	5.20455	9.82105
												O	0.200995	9.15485	13.9029
												O	4.94723	7.68571	16.6381
												O	2.73382	6.45906	16.2706
												O	5.02129	5.01119	16.68
												Si	10.7344	0.249866	2.538
												Si	7.10812	4.68207	7.76615
												Si	3.71396	8.59442	12.3017
												Si	3.69144	0.254577	2.54275
												Si	0.0559	4.68533	7.7571
												Si	10.7714	8.53966	12.4667
												Si	0.501121	3.49351	1.7252
												Si	10.5319	8.03405	6.6058
												Si	7.20946	0.683055	11.2808
												Si	7.54273	3.50016	1.73095
												Si	3.48804	8.02927	6.6086
												Si	0.153187	0.690747	11.2691
												Si	7.30664	8.39132	3.07905
												Si	3.41329	0.776885	8.1698
												Si	0.204634	4.80998	14.1494
												Si	0.261129	8.38483	3.07715
												Si	10.4594	0.748927	8.22465
												Si	7.20493	4.81274	14.0622
												Si	4.12254	6.29443	17.1507
												Ca	8.629	10.9542	5.4513
												Ca	5.34366	3.42605	9.84675
												Ca	1.81994	7.36106	14.2195
												Ca	10.9199	8.42052	1.82745
												Ca	6.82178	1.36508	7.0801
												Ca	3.62624	5.35318	12.0008
												Ca	1.57883	10.9539	5.44345
												Ca	12.3836	3.42193	9.84115
												Ca	8.77389	7.32086	14.272
												Ca	3.87712	8.4237	1.8312
												Ca	13.8537	1.36714	7.06815
												Ca	10.6826	5.37614	12.0174
												Ca	9.22386	6.06732	3.65355
												Ca	5.09556	10.0075	8.16515
												Ca	2.10846	2.52144	13.5039
												Ca	10.7162	4.03338	1.1649
												Ca	6.92059	8.18527	6.0127
												Ca	3.68853	0.70512	11.1609
												Ca	2.18194	6.06495	3.6573
												Ca	12.1605	9.99551	8.1793
												Ca	9.1612	2.53075	13.5115
												Ca	3.67212	4.03583	1.16665
												Ca	13.9677	8.18285	6.01155
												Ca	10.7428	0.666953	11.2099
												Ca	12.6784	2.1929	3.40045
												Ca	8.99749	6.65717	8.65065
												Ca	5.22695	10.7654	13.7573
												Ca	0.378952	11.1677	1.99085
												Ca	10.905	4.37292	6.46025
												Ca	7.28842	8.76665	11.4096
												Ca	5.63495	2.19838	3.4111
												Ca	1.94764	6.67596	8.67915
												Ca	12.3269	10.8081	13.8169
												Ca	7.41968	11.17	1.99095
												Ca	3.85917	4.37425	6.472
												Ca	0.208625	8.77651	11.399
												Ca	12.6817	5.39155	3.3375
												Ca	8.38853	10.1008	8.5618
												Ca	5.23715	2.53218	13.5685
												Ca	5.63263	5.39415	3.34645
												Ca	1.33861	10.1178	8.55445
												Ca	12.3153	2.55943	13.5715
												Ca	5.38502	10.9686	4.94815
												Ca	1.96263	3.47479	9.68485
												Ca	12.7988	7.33341	14.2406
												Ca	12.4279	10.9611	4.94185
												Ca	9.00726	3.46753	9.70025
												Ca	5.65081	7.37969	14.212
												Ca	9.12511	2.33604	3.93825
												Ca	5.55473	6.73672	9.26465
												Ca	2.09334	10.7537	13.7383
												Ca	2.08216	2.33972	3.94335
												Ca	12.5859	6.72541	9.23225
												Ca	9.11317	10.7891	13.806
												O	9.8417	-0.823302	1.71605
												O	12.3512	-0.08629	2.65935
												O	2.80566	-0.822734	1.71885
												O	5.30909	-0.076069	2.6722
												O	-1.13571	3.57455	7.53585
												O	-0.327893	6.16493	7.20315
												O	-1.11864	3.84774	1.6202
												O	7.1706	-0.750133	10.5025
												O	-1.14799	0.760806	12.3246
												O	0.090449	-0.739507	10.4852
												O	3.4221	-0.511415	9.2489
												O	-1.2617	5.11021	13.388
												O	-0.093946	7.081	4.06115
												O	-0.822901	8.72431	1.918
												O	10.485	-0.543678	9.30455
												O	10.2515	11.8382	4.1908
												O	8.94737	12.3553	7.53495
												O	7.09163	12.7222	4.9607
												O	6.91211	-1.11483	7.03125
												O	-0.17983	10.4948	7.02105
												O	3.20074	11.8424	4.19105
												O	1.90222	12.3911	7.4786
												O	0.026863	12.7151	4.94965
												O	14.2383	2.03979	10.351
												O	14.1635	4.92864	9.45885
												O	13.9589	-1.10644	7.02105
												O	16.041	0.789902	7.4786
												O	14.1656	1.11387	4.94965
												O	4.60348	12.1271	7.157
												O	3.72221	-1.39965	12.0594
												O	11.6423	12.1142	7.19945
												O	16.1396	8.83224	6.69385
												O	14.314	9.71143	4.126
												O	10.789	-1.44377	12.263
												O	14.6479	1.86342	2.1045
												O	5.85035	12.3538	12.3177
												O	3.64029	12.3699	14.2276
												O	-1.7875	11.5149	2.65935
												O	0.509179	13.4646	2.1045
												O	12.8909	12.362	12.3246
												O	10.6959	12.3963	14.275
												O	14.2898	9.15485	13.9029
												O	7.55113	13.4704	2.1066
												O	-1.95951	7.76956	11.9611
												O	14.9539	4.19653	3.25675
												O	14.2824	3.21926	14.5662
												O	14.3583	6.00833	15.3171
												O	14.1157	12.7151	4.94965
												O	1.44948	12.3125	12.2628
												O	14.3779	8.14046	9.3617
												O	8.50606	12.3065	12.2858

## Sheet: Figure 1b
Figure 1b	Adsorption mode of APTES on the Ca3SiO5 surface. Dissociative adsorption.
												Atom coordination
													x	y	z
												H	8.45445	5.17867	18.714
												H	8.82357	6.71381	17.9306
												H	8.74642	3.58292	16.969
												H	12.4237	3.57242	16.9773
												H	10.4476	8.15639	15.0393
												H	11.3398	6.19327	18.3034
												H	10.8723	4.59737	18.8842
												H	9.93655	7.54664	19.956
												H	9.74673	5.97838	20.7577
												H	8.00725	7.7512	21.2542
												H	7.34679	6.36074	20.6988
												C	10.5618	5.41516	18.21
												C	9.20828	5.9865	18.6638
												C	9.27194	6.67054	20.031
												N	7.94462	7.14647	20.4345
												O	12.7303	10.9862	1.3492
												O	8.93207	4.39406	6.3889
												O	5.65326	7.88127	12.0411
												O	0.31835	9.00214	1.8333
												O	10.0998	2.05154	5.9025
												O	6.9211	6.4339	10.1716
												O	5.68591	10.9862	1.3492
												O	1.88767	4.39406	6.3889
												O	12.6408	7.83138	12.1464
												O	7.36275	9.00214	1.8333
												O	3.05537	2.05154	5.9025
												O	13.8491	6.42428	10.1854
												O	12.1251	7.05617	2.41605
												O	8.38328	11.2484	7.1931
												O	4.88338	3.35589	11.6043
												O	10.0776	7.38387	3.93945
												O	6.92599	0.452621	9.1644
												O	3.54415	4.09162	13.8296
												O	5.0807	7.05617	2.41605
												O	1.33888	11.2484	7.1931
												O	11.9185	3.35508	11.4456
												O	3.03318	7.38387	3.93945
												O	13.9704	0.452621	9.1644
												O	10.6235	3.73807	13.7068
												O	0.043983	5.25104	3.85105
												O	10.4377	9.19245	8.9364
												O	6.94982	1.61322	14.9496
												O	13.0881	4.26523	1.64175
												O	11.5136	7.66915	6.9327
												O	8.37745	0.637813	12.9906
												O	7.08838	5.25104	3.85105
												O	3.39327	9.19245	8.9364
												O	0.085941	1.56352	14.9958
												O	6.04367	4.26523	1.64175
												O	4.46924	7.66915	6.9327
												O	1.47202	0.593047	13.0245
												O	1.62554	3.63719	2.37885
												O	10.2478	6.61941	9.00505
												O	6.8845	10.4115	14.2453
												O	8.66994	3.63719	2.37885
												O	3.20344	6.61941	9.00505
												O	14.0421	10.3656	14.2677
												O	10.7553	1.69051	1.96945
												O	6.70214	6.02719	6.74565
												O	3.42915	10.1873	11.6939
												O	3.7109	1.69051	1.96945
												O	13.7465	6.02719	6.74565
												O	10.4778	10.2588	11.6699
												O	10.8987	10.9687	4.15665
												O	7.14767	3.67388	9.06575
												O	3.43278	7.93394	13.9474
												O	3.8543	10.9687	4.15665
												O	0.103266	3.67388	9.06575
												O	10.3728	8.51859	14.1373
												O	13.8053	2.6199	3.79045
												O	8.80184	7.87912	7.1894
												O	5.48968	0.661353	13.0011
												O	6.76087	2.6199	3.79045
												O	1.75744	7.87912	7.1894
												O	12.6773	0.642022	13.0447
												O	3.34906	8.99167	1.91755
												O	13.6394	1.70107	6.9159
												O	10.5245	5.70226	12.072
												O	10.3935	8.99167	1.91755
												O	6.59497	1.70107	6.9159
												O	3.46972	5.72451	11.883
												O	0.638157	11.3414	2.9702
												O	10.7534	3.52886	8.04825
												O	8.32024	7.80124	12.0478
												O	7.68256	11.3414	2.9702
												O	3.70899	3.52886	8.04825
												O	1.2146	7.80251	12.0028
												O	9.62084	6.30397	1.47055
												O	5.64269	10.7278	7.23795
												O	2.15979	3.28238	11.7136
												O	2.57644	6.30397	1.47055
												O	12.6871	10.7278	7.23795
												O	9.16846	3.31467	11.6118
												O	1.30035	11.1304	0.33745
												O	11.5657	4.46516	5.7276
												O	6.99079	9.21679	10.17
												O	8.34475	11.1304	0.33745
												O	4.52131	4.46516	5.7276
												O	13.9138	9.20722	10.2033
												O	13.9513	8.2714	4.68485
												O	10.52	0.756699	9.5087
												O	7.02458	4.75102	13.5878
												O	6.90694	8.2714	4.68485
												O	3.47559	0.756699	9.5087
												O	0.008731	4.6876	13.582
												O	9.26622	3.81341	16.182
												O	11.9873	3.92117	16.1834
												O	10.5614	6.0477	15.3476
												Si	10.5081	7.38392	2.2907
												Si	6.91243	0.203879	7.4647
												Si	3.51154	4.11207	12.0841
												Si	3.46367	7.38392	2.2907
												Si	13.9568	0.203879	7.4647
												Si	10.5592	4.04868	12.0517
												Si	0.260819	10.6304	1.44475
												Si	10.3679	3.59099	6.3895
												Si	6.98132	7.82257	11.026
												Si	7.30522	10.6304	1.44475
												Si	3.32353	3.59099	6.3895
												Si	13.9236	7.80807	11.0528
												Si	7.12111	3.92155	2.80695
												Si	3.20133	7.89898	7.9138
												Si	0.036757	0.356279	13.8595
												Si	0.076714	3.92155	2.80695
												Si	10.2457	7.89898	7.9138
												Si	6.93062	0.398125	13.823
												Si	10.589	4.85541	16.4197
												Ca	8.45166	6.48381	5.1719
												Ca	5.07507	10.569	9.5365
												Ca	1.57584	2.86769	13.9237
												Ca	10.7373	3.96365	1.57315
												Ca	6.62741	8.52584	6.8114
												Ca	3.42394	0.898072	11.7003
												Ca	1.40726	6.48381	5.1719
												Ca	12.1195	10.569	9.5365
												Ca	8.58946	2.85696	14.0001
												Ca	3.69286	3.96365	1.57315
												Ca	13.6718	8.52584	6.8114
												Ca	10.4385	0.986211	11.6668
												Ca	9.04114	1.59718	3.39185
												Ca	4.99775	5.56146	7.98965
												Ca	1.84218	9.65234	13.2015
												Ca	10.4687	11.165	0.92965
												Ca	6.75366	3.72735	5.74305
												Ca	3.42196	7.8284	10.9081
												Ca	1.99674	1.59718	3.39185
												Ca	12.0421	5.56146	7.98965
												Ca	8.77297	9.83588	13.076
												Ca	3.42429	11.165	0.92965
												Ca	13.7981	3.72735	5.74305
												Ca	10.4793	7.77945	10.9103
												Ca	12.4426	9.33128	3.14205
												Ca	8.80415	2.1957	8.3484
												Ca	5.05989	6.32736	13.4975
												Ca	0.190721	6.70047	1.73965
												Ca	10.6308	11.471	6.20215
												Ca	7.09178	4.33581	11.0948
												Ca	5.39821	9.33128	3.14205
												Ca	1.75975	2.1957	8.3484
												Ca	12.2028	6.13652	13.6128
												Ca	7.23512	6.70047	1.73965
												Ca	3.58637	11.471	6.20215
												Ca	-0.008239	4.31187	11.0922
												Ca	12.4973	0.930044	3.0727
												Ca	8.24072	5.63301	8.26335
												Ca	4.97094	9.68689	13.251
												Ca	5.45291	0.930044	3.0727
												Ca	1.19633	5.63301	8.26335
												Ca	12.0962	9.83934	13.1586
												Ca	5.21392	6.50515	4.71715
												Ca	1.70483	10.6097	9.4278
												Ca	12.5808	2.82026	14.0118
												Ca	12.2583	6.50515	4.71715
												Ca	8.74923	10.6097	9.4278
												Ca	5.5003	2.92379	13.8603
												Ca	8.8777	9.47066	3.67195
												Ca	5.35061	2.26381	8.9315
												Ca	1.88308	6.30112	13.4984
												Ca	1.8333	9.47066	3.67195
												Ca	12.395	2.26381	8.9315
												Ca	8.8792	6.25348	13.6292
												O	5.69262	-0.873407	7.23795
												O	8.43322	-0.35278	7.1931
												O	12.737	-0.873407	7.23795
												O	15.4776	-0.35278	7.1931
												O	-1.35849	10.9862	1.3492
												O	15.3034	7.80251	12.0028
												O	0.003256	-1.23563	14.2677
												O	-1.41152	0.642022	13.0447
												O	-0.283528	2.6199	3.79045
												O	-1.00073	4.26523	1.64175
												O	6.93443	-1.1897	14.2453
												O	3.42566	12.3579	9.5087
												O	6.87606	12.0538	9.1644
												O	3.47908	-1.41391	11.6939
												O	-0.342262	6.02719	6.74565
												O	-0.137462	8.2714	4.68485
												O	10.4701	12.3579	9.5087
												O	13.9205	12.0538	9.1644
												O	15.8462	7.87912	7.1894
												O	10.5277	-1.34234	11.6699
												O	7.73249	-0.259751	2.9702
												O	-0.046675	10.3656	14.2677
												O	1.42209	12.1942	13.0245
												O	10.7054	13.2917	1.96945
												O	0.688088	-0.259751	2.9702
												O	8.32752	12.239	12.9906
												O	3.66097	13.2917	1.96945
												O	15.9765	4.39406	6.3889
												O	14.1328	5.25104	3.85105
												O	14.4071	9.00214	1.8333
												O	-1.96371	7.05617	2.41605
												O	10.0498	13.6527	5.9025
												O	-0.449428	1.70107	6.9159
												O	-0.118406	0.452621	9.1644
												O	1.38881	-0.35278	7.1931
												O	14.0975	4.6876	13.582
												O	3.00544	13.6527	5.9025
												O	-2.17026	3.35508	11.4456
												O	-0.239733	6.42428	10.1854
												O	12.7802	-0.614956	1.3492
												O	10.9486	-0.632451	4.15665
												O	14.7769	-0.259751	2.9702
												O	5.43975	12.2625	13.0011
												O	5.73585	-0.614956	1.3492
												O	3.90423	-0.632451	4.15665
												O	12.6274	12.2432	13.0447
												O	-0.175044	9.20722	10.2033
												O	-0.168337	12.0538	9.1644
												O	14.1747	1.56352	14.9958
												O	14.1921	3.67388	9.06575
												Ca	10.6807	-0.1302	6.20215
												Ca	3.6363	-0.1302	6.20215

## Sheet: Figure 2a
Figure 2a	Electron analyses of the DA and MA adsorption. Bader charge transfer pre- and post-adsorption.
		Calculated atom	Bader charge(pre-adsorption)	Bader charge(post-adsorption)
		O1	1.31432	1.47724
		O2	1.35403	1.45542
		O3	1.33476	1.53025
		Ca1	-1.51424	-1.52191
		Ca2	-1.52124	-1.53018
		Ca3	-1.51943	-1.55237

## Sheet: Figure 2b
Figure 2b	Electron analyses of the DA and MA adsorption. Adsorption energies of molecular adsorption and dissociative adsorption, error bars reflect the standard deviation (s.d.) in the adsorption energy values.
		MA			DA					Sample number for each adsorption model	3
		Sample1 (E1)	Sample2 (E2)	Sample3 (E3)	Sample1 (E1)	Sample2 (E2)	Sample3 (E3)			Equation of average adsorption energies	Ea=Average(sampe1, sample2, sample3)
	Eads(eV)	-1.38153	-1.29467	-1.35893	-2.75943	-2.73328	-2.68812			Equation of standard deviation
	Average value (Ea)	-1.31471			-2.72694
										E1, E2, and E3 are the adsorption energy values of sample1, sample2, and sample3. Ea is the average value of E1, E2, and E3.
	Standard deviation (S.D.)	0.0826021			0.0510183

## Sheet: Figure 2c
Figure 2c	Electron analyses of the DA and MA adsorption. Partial density of states between surface calcium and APTES oxygen.
			DA						MA
	Energy(eV)	Ca(s)	Ca(p)	O(s)	O(p)		Energy(eV)	Ca(s)	Ca(p)	O(s)	O(p)
	-44.3399	0	0	0	0		-44.186	0	0	0	0
	-44.1629	0	0	0	0		-44.007	0	0	0	0
	-43.9869	0	0	0	0		-43.829	0	0	0	0
	-43.8099	0	0	0	0		-43.651	0	0	0	0
	-43.6329	0	0	0	0		-43.473	0	0	0	0
	-43.4569	0	0	0	0		-43.295	0	0	0	0
	-43.2799	0	0	0	0		-43.117	0	0	0	0
	-43.1039	0	0	0	0		-42.939	0	0	0	0
	-42.9269	0	0	0	0		-42.761	0	0	0	0
	-42.7509	0	0	0	0		-42.583	0	0	0	0
	-42.5739	0	0	0	0		-42.404	0	0	0	0
	-42.3969	0	0	0	0		-42.226	0	0	0	0
	-42.2209	0.00022	0	0	0		-42.048	0	0	0	0
	-42.0439	0.5857	2e-05	4e-05	2e-05		-41.87	0	0	0	0
	-41.8679	8.374	0.00027	0.00059	0.00036		-41.692	0.00077	0	0	0
	-41.6909	2.189	8e-05	0.00017	0.00013		-41.514	0.1005	3e-05	0	0
	-41.5149	0.00578	0	0	0		-41.336	4.503	5e-05	0.0002	0.00011
	-41.3379	3e-05	0	0	0		-41.158	6.326	2e-05	0.00027	0.00015
	-41.1609	0.00071	1e-05	0	0		-40.979	0.1211	0	1e-05	0
	-40.9849	0.00076	1e-05	0	0		-40.801	2e-05	0	0	0
	-40.8079	0.00016	0	0	0		-40.623	0.00045	0	0	0
	-40.6319	0.00014	0	0	0		-40.445	0.0007	1e-05	0	0
	-40.4549	4e-05	0	0	0		-40.267	0.00011	0	0	0
	-40.2789	3e-05	0	0	0		-40.089	0	0	0	0
	-40.1019	0	0	0	0		-39.911	0	0	0	0
	-39.9259	0	0	0	0		-39.733	0	0	0	0
	-39.7489	0	0	0	0		-39.554	0	0	0	0
	-39.5719	0	0	0	0		-39.376	0	0	0	0
	-39.3959	0	0	0	0		-39.198	0	0	0	0
	-39.2189	0	0	0	0		-39.02	0	0	0	0
	-39.0429	0	0	0	0		-38.842	0	0	0	0
	-38.8659	0	0	0	0		-38.664	0	0	0	0
	-38.6899	0	0	0	0		-38.486	0	0	0	0
	-38.5129	0	0	0	0		-38.308	0	0	0	0
	-38.3359	0	0	0	0		-38.129	0	0	0	0
	-38.1599	0	0	0	0		-37.951	0	0	0	0
	-37.9829	0	0	0	0		-37.773	0	0	0	0
	-37.8069	0	0	0	0		-37.595	0	0	0	0
	-37.6299	0	0	0	0		-37.417	0	0	0	0
	-37.4539	0	0	0	0		-37.239	0	0	0	0
	-37.2769	0	0	0	0		-37.061	0	0	0	0
	-37.0999	0	0	0	0		-36.883	0	0	0	0
	-36.9239	0	0	0	0		-36.704	0	0	0	0
	-36.7469	0	0	0	0		-36.526	0	0	0	0
	-36.5709	0	0	0	0		-36.348	0	0	0	0
	-36.3939	0	0	0	0		-36.17	0	0	0	0
	-36.2179	0	0	0	0		-35.992	0	0	0	0
	-36.0409	0	0	0	0		-35.814	0	0	0	0
	-35.8639	0	0	0	0		-35.636	0	0	0	0
	-35.6879	0	0	0	0		-35.458	0	0	0	0
	-35.5109	0	0	0	0		-35.279	0	0	0	0
	-35.3349	0	0	0	0		-35.101	0	0	0	0
	-35.1579	0	0	0	0		-34.923	0	0	0	0
	-34.9819	0	0	0	0		-34.745	0	0	0	0
	-34.8049	0	0	0	0		-34.567	0	0	0	0
	-34.6289	0	0	0	0		-34.389	0	0	0	0
	-34.4519	0	0	0	0		-34.211	0	0	0	0
	-34.2749	0	0	0	0		-34.033	0	0	0	0
	-34.0989	0	0	0	0		-33.855	0	0	0	0
	-33.9219	0	0	0	0		-33.676	0	0	0	0
	-33.7459	0	0	0	0		-33.498	0	0	0	0
	-33.5689	0	0	0	0		-33.32	0	0	0	0
	-33.3929	0	0	0	0		-33.142	0	0	0	0
	-33.2159	0	0	0	0		-32.964	0	0	0	0
	-33.0389	0	0	0	0		-32.786	0	0	0	0
	-32.8629	0	0	0	0		-32.608	0	0	0	0
	-32.6859	0	0	0	0		-32.43	0	0	0	0
	-32.5099	0	0	0	0		-32.251	0	0	0	0
	-32.3329	0	0	0	0		-32.073	0	0	0	0
	-32.1569	0	0	0	0		-31.895	0	0	0	0
	-31.9799	0	0	0	0		-31.717	0	0	0	0
	-31.8029	0	0	0	0		-31.539	0	0	0	0
	-31.6269	0	0	0	0		-31.361	0	0	0	0
	-31.4499	0	0	0	0		-31.183	0	0	0	0
	-31.2739	0	0	0	0		-31.005	0	0	0	0
	-31.0969	0	0	0	0		-30.826	0	0	0	0
	-30.9209	0	0	0	0		-30.648	0	0	0	0
	-30.7439	0	0	0	0		-30.47	0	0	0	0
	-30.5669	0	0	0	0		-30.292	0	0	0	0
	-30.3909	0	0	0	0		-30.114	0	0	0	0
	-30.2139	0	0	0	0		-29.936	0	0	0	0
	-30.0379	0	0	0	0		-29.758	0	0	0	0
	-29.8609	0	0	0	0		-29.58	0	0	0	0
	-29.6849	0	0	0	0		-29.401	0	0	0	0
	-29.5079	0	0	0	0		-29.223	0	0	0	0
	-29.3309	0	0	0	0		-29.045	0	0	0	0
	-29.1549	0	0	0	0		-28.867	0	0	0	0
	-28.9779	0	0	0	0		-28.689	0	0	0	0
	-28.8019	0	0	0	0		-28.511	0	0	0	0
	-28.6249	0	0	0	0		-28.333	0	0	0	0
	-28.4489	0	0	0	0		-28.155	0	0	0	0
	-28.2719	0	0	0	0		-27.976	0	0	0	0
	-28.0959	0	0	0	0		-27.798	0	0	0	0
	-27.9189	0	0	0	0		-27.62	0	0	0	0
	-27.7419	0	0	0	0		-27.442	0	0	0	0
	-27.5659	0	0	0	0		-27.264	0	0	0	0
	-27.3889	0	0	0	0		-27.086	0	0	0	0
	-27.2129	0	0	0	0		-26.908	0	0	0	0
	-27.0359	0	0	0	0		-26.73	0	0	0	0
	-26.8599	0	0	0	0		-26.551	0	0	0	0
	-26.6829	0	0	0	0		-26.373	0	0	0	0
	-26.5059	0	0	0	0		-26.195	0	0	0	0
	-26.3299	0	0	0	0		-26.017	0	0	0	0
	-26.1529	0	0	0	0		-25.839	0	0	0	0
	-25.9769	0	0	0	0		-25.661	0	0	0	0
	-25.7999	0	0	0	0		-25.483	0	0	0	0
	-25.6239	0	0	0	0		-25.305	0	0	0	0
	-25.4469	0	0	0	0		-25.127	0	0	0	0
	-25.2699	0	0	0	0		-24.948	0	0	0	0
	-25.0939	0	0	0	0		-24.77	0	0	0	0
	-24.9169	0	0	0	0		-24.592	0	0	0	0
	-24.7409	0	0	0	0		-24.414	0	0	0	0
	-24.5639	0	0	0	0		-24.236	0	0	0	0
	-24.3879	0	0	0	0		-24.058	0	0	0	0
	-24.2109	0	0	0	0		-23.88	0	5e-05	0.00026	0
	-24.0339	0	0	0	0		-23.702	0.00012	0.04259	0.2387	0.00212
	-23.8579	0	0.00277	0.00284	0.00016		-23.523	0.0007	0.25161	1.401	0.01244
	-23.6809	0.00014	0.09906	0.1015	0.00575		-23.345	8e-05	0.22431	0.144	0.00141
	-23.5049	0.0001	0.21161	0.05528	0.00315		-23.167	0.00039	1.0898	0.3753	0.00543
	-23.3279	0.00035	3.3016	0.00799	0.00079		-22.989	0.00191	2.8055	2.655	0.03419
	-23.1519	0.00031	7.54	0.1994	0.00347		-22.811	0.00135	2.2642	0.5812	0.00685
	-22.9749	0.00031	12.851	0.178	0.00587		-22.633	0.00104	2.8105	0.2061	0.00279
	-22.7989	0.00049	4.9857	0.0127	0.00378		-22.455	0.00079	7.641	0.1546	0.00512
	-22.6219	0.00029	1.15442	0.00215	0.00062		-22.277	0.00082	6.888	0.5195	0.01562
	-22.4449	0.0001	0.17704	0.00147	0.00017		-22.098	0.00086	3.998	1.06	0.03101
	-22.2689	0.00046	0.20849	0.01042	0.00069		-21.92	0.00069	1.0831	0.6802	0.01283
	-22.0919	0.00044	0.42364	0.01179	0.00065		-21.742	0.00035	0.63145	0.136	0.00338
	-21.9159	0.00017	0.12626	0.00355	0.00015		-21.564	0.0002	0.38372	0.04596	0.00162
	-21.7389	0.00029	0.07282	0.0034	7e-05		-21.386	5e-05	0.02876	0.00179	7e-05
	-21.5629	0.00018	0.03013	0.00171	3e-05		-21.208	5e-05	0.00919	0.00028	2e-05
	-21.3859	9e-05	0.01153	0.001	2e-05		-21.03	0.00027	0.00688	0.00056	4e-05
	-21.2089	3e-05	0.00224	0.00052	1e-05		-20.852	0.00309	0.05742	0.00521	0.00043
	-21.0329	0.00019	0.00729	0.00774	0.00017		-20.673	0.00284	0.23028	0.00382	0.00037
	-20.8559	0.00118	0.04022	0.06979	0.00163		-20.495	0.0019	0.18824	0.00239	0.00024
	-20.6799	0.00351	0.15756	1.642	0.0408		-20.317	0.00047	0.05689	0.00145	7e-05
	-20.5029	0.00319	0.29839	3.19	0.08215		-20.139	0.00316	0.25853	0.00822	0.00041
	-20.3269	0.00133	0.16866	2.238	0.07675		-19.961	0.0012	0.09407	0.00294	0.00015
	-20.1499	0.00094	0.09892	0.3087	0.01101		-19.783	0.00017	0.01659	0.00024	3e-05
	-19.9729	0.00035	0.0354	0.04378	0.00216		-19.605	0.00222	0.17175	0.00218	0.00036
	-19.7969	0.0002	0.00943	0.00551	0.00018		-19.427	0.00579	0.30144	0.0035	0.00067
	-19.6199	0.00284	0.12246	0.00184	9e-05		-19.248	0.00097	0.07145	0.00143	0.00023
	-19.4439	0.00192	0.08517	0.02039	0.00073		-19.07	0.00224	0.35727	0.00962	0.00193
	-19.2669	0.00227	0.11038	0.02674	0.00115		-18.892	0.0006	0.13319	0.00436	0.00122
	-19.0909	0.00129	0.05241	0.00511	0.00037		-18.714	4e-05	0.02107	0.00111	0.00028
	-18.9139	0.00127	0.0474	0.00575	0.00038		-18.536	0	0.0003	1e-05	0
	-18.7369	0.00025	0.011	0.00112	7e-05		-18.358	0	5e-05	0	0
	-18.5609	0	0.00032	4e-05	0		-18.18	0	5e-05	0	0
	-18.3839	0	6e-05	0	0		-18.002	2e-05	0.0005	0	0
	-18.2079	0	0.00013	0	0		-17.823	0.002	0.05269	0.00015	0.00011
	-18.0309	0.00059	0.01351	9e-05	3e-05		-17.645	0.00313	0.0829	0.00023	0.00017
	-17.8549	0.00517	0.11831	0.00086	0.00033		-17.467	8e-05	0.00203	1e-05	0
	-17.6779	0.00087	0.02006	0.00029	0.00012		-17.289	1e-05	0.00025	0	0
	-17.5009	0	4e-05	0	0		-17.111	9e-05	0.00167	0.00017	0.00011
	-17.3249	2e-05	0.00044	0.00128	4e-05		-16.933	3e-05	0.00055	0.00387	0.00247
	-17.1479	8e-05	0.00156	0.02139	0.00062		-16.755	0	0.00012	0.00141	0.0009
	-16.9719	1e-05	0.00018	0.00615	0.00018		-16.577	0	4e-05	0	0
	-16.7949	0	4e-05	1e-05	0		-16.399	1e-05	0.00018	0	0
	-16.6189	0	3e-05	0	0		-16.22	1e-05	0.00018	0	0
	-16.4419	1e-05	0.0001	0	0		-16.042	0	0	0	0
	-16.2659	2e-05	0.00028	0	0		-15.864	0	0	0	0
	-16.0889	0	1e-05	0	0		-15.686	0	0	0	0
	-15.9119	0	0	0	0		-15.508	0	0	0	0
	-15.7359	0	0	0	0		-15.33	0	0	0	0
	-15.5589	0	0	0	0		-15.152	0	0	0	0
	-15.3829	0	0	0	0		-14.974	0	0	0	0
	-15.2059	0	0	0	0		-14.795	0	0	0	0
	-15.0299	0	0	0	0		-14.617	0	0	0	0
	-14.8529	0	0	0	0		-14.439	0	0	2e-05	0.00013
	-14.6759	0	0	0	0		-14.261	4e-05	0.00038	0.00496	0.02756
	-14.4999	1e-05	4e-05	0.0029	0.00056		-14.083	8e-05	0.00074	0.00963	0.05357
	-14.3229	6e-05	0.00043	0.02794	0.00536		-13.905	0	2e-05	0.00027	0.00151
	-14.1469	1e-05	7e-05	0.00483	0.00093		-13.727	0	0	0	0
	-13.9699	0	0	1e-05	0		-13.549	0	0	0	0
	-13.7939	0	0	0	0		-13.37	0	0	0	0
	-13.6169	0	0	0	0		-13.192	0	0	0	0
	-13.4399	0	0	0	0		-13.014	0	0	0	0
	-13.2639	0	0	0	0		-12.836	0	0	0	3e-05
	-13.0869	0	0	0	0		-12.658	5e-05	0.00037	0.00036	0.09247
	-12.9109	0	0	0	0		-12.48	0.00076	0.00537	0.00524	1.3308
	-12.7339	0	0	0.00049	0.00025		-12.302	0.00019	0.00134	0.00126	0.33804
	-12.5579	2e-05	0.00014	0.01615	0.00823		-12.124	0.00029	0.00219	0.00039	0.83491
	-12.3809	1e-05	7e-05	0.00823	0.00419		-11.945	0.00018	0.00132	0.00023	0.50262
	-12.2039	0	4e-05	0.00478	0.00304		-11.767	0	1e-05	0	0.00301
	-12.0279	0.00012	0.00105	0.129	0.08222		-11.589	0	0	0	0
	-11.8509	5e-05	0.00046	0.05594	0.03566		-11.411	0	0	0	0
	-11.6749	0	0	0.00023	0.00015		-11.233	0	0	0	0
	-11.4979	0	0	0	0		-11.055	0	0	0	0
	-11.3219	0	0	0	0		-10.877	0	0	0	0
	-11.1449	0	0	0	0		-10.699	0	0	0	0
	-10.9679	2e-05	5e-05	0	0.00173		-10.52	4e-05	0.00014	1e-05	0.01281
	-10.7919	0.00048	0.00126	0.0001	0.04473		-10.342	0.00091	0.00285	0.00029	0.26224
	-10.6149	0.0002	0.00053	4e-05	0.01861		-10.164	0.00061	0.00234	0.0317	0.73641
	-10.4389	0	0	0	7e-05		-9.98604	0.0008	0.00363	0.08187	1.67847
	-10.2619	0	1e-05	0.00011	0.00031		-9.80804	3e-05	0.00023	0.01475	0.18053
	-10.0859	4e-05	0.00011	0.00225	0.00663		-9.63004	0	2e-05	0.00247	0.02452
	-9.9089	1e-05	4e-05	0.00079	0.00232		-9.45204	0	0	0	4e-05
	-9.7329	0	0	1e-05	5e-05		-9.27404	0	0	0	0.00014
	-9.5559	0.00023	0.00043	0.00456	0.02648		-9.09504	2e-05	5e-05	0.00042	0.00881
	-9.3789	0.00114	0.0021	0.02142	0.12704		-8.91704	0.00065	0.00103	0.01131	0.15221
	-9.2029	0.00039	0.00059	0.0031	0.02915		-8.73904	0.00065	0.00055	0.00538	0.07221
	-9.0259	2e-05	3e-05	0.0001	0.0014		-8.56104	0.00267	0.00048	7e-05	0.00631
	-8.8499	0.00043	0.00078	0.00289	0.02774		-8.38304	0.00044	0.00029	0.00062	0.01261
	-8.6729	0.00313	0.00625	0.02573	0.25598		-8.20504	0.00078	0.00118	0.00153	0.05979
	-8.4969	0.00054	0.00834	0.02563	0.32219		-8.02704	0.00174	0.00107	0.00032	0.06515
	-8.3199	0.00362	0.00813	0.00574	0.1145		-7.84904	9e-05	4e-05	2e-05	0.00291
	-8.1429	0.00416	0.00846	0.00247	0.29781		-7.67104	0	0	1e-05	0.0005
	-7.9669	0.00042	0.00114	0.00336	0.07202		-7.49204	0.00249	0.00394	0.01343	0.4148
	-7.7899	0.00037	0.00199	0.01758	0.11926		-7.31404	0.01618	0.02475	0.08408	2.45972
	-7.6139	0.00092	0.00146	0.02422	0.24548		-7.13604	0.01431	0.01645	0.06255	1.76551
	-7.4369	0.00034	0.0004	0.00424	0.04549		-6.95804	0.00658	0.01386	0.0244	0.68147
	-7.2609	0.00214	0.00412	0.0368	0.51297		-6.78004	0.01126	0.02952	0.00882	0.3669
	-7.0839	0.00511	0.01212	0.09811	1.37118		-6.60204	0.00493	0.03562	0.01173	0.81799
	-6.9069	0.00606	0.01194	0.0069	0.20447		-6.42404	0.01042	0.01109	0.00439	1.03361
	-6.7309	0.0477	0.02823	0.00617	0.58656		-6.24604	0.0139	0.02991	0.00238	1.2431
	-6.5539	0.02025	0.03247	0.00672	0.17742		-6.06704	0.00556	0.01932	0.00431	0.9338
	-6.3779	0.00559	0.015	0.01045	0.9181		-5.88904	0.00172	0.00553	0.00213	0.46576
	-6.2009	0.01414	0.02854	0.01057	1.4778		-5.71104	0.01051	0.00925	0.00122	0.04074
	-6.0249	0.00261	0.01232	0.00236	0.61202		-5.53304	0.04993	0.02261	0.00635	0.51667
	-5.8479	0.01021	0.00987	0.01223	0.70573		-5.35504	0.05433	0.03078	0.00315	0.53225
	-5.6709	0.01468	0.01772	0.01869	1.21554		-5.17704	0.02554	0.02862	0.00443	1.4318
	-5.4949	0.00806	0.01364	0.00144	0.24848		-4.99904	0.00889	0.02816	0.00283	0.3172
	-5.3179	0.02295	0.02425	0.00155	0.67992		-4.82104	0.00497	0.02494	0.00571	0.34454
	-5.1419	0.03999	0.0403	0.00344	1.7496		-4.64204	0.01547	0.02149	0.00143	0.12437
	-4.9649	0.012	0.04636	0.00276	2.10289		-4.46404	0.02189	0.07312	0.00594	0.19542
	-4.7889	0.0056	0.01752	0.00231	1.7631		-4.28604	0.01005	0.05972	0.00445	0.10662
	-4.6119	0.00419	0.01951	0.00737	1.1749		-4.10804	0.01047	0.07188	0.0026	0.04976
	-4.4359	0.01212	0.02479	0.01327	1.00243		-3.93004	0.01092	0.04808	0.00185	0.02337
	-4.2589	0.01181	0.03123	0.00794	0.53681		-3.75204	0.00466	0.02047	0.00216	0.02252
	-4.0819	0.0162	0.05741	0.00174	0.20328		-3.57404	0.00191	0.01484	0.00238	0.0196
	-3.9059	0.01415	0.03701	0.00039	0.15931		-3.39604	0.00354	0.02043	0.00253	0.02379
	-3.7289	0.01278	0.01945	0.00038	0.43775		-3.21704	0.00276	0.01531	0.00156	0.02246
	-3.5529	0.00809	0.02047	0.00016	0.10262		-3.03904	0.00091	0.00746	0.00123	0.01102
	-3.3759	0.00347	0.00643	0.00034	0.01666		-2.86104	0.0004	0.00158	0.00016	0.00122
	-3.1999	0.00316	0.00657	0.00024	0.0087		-2.68304	0.00041	0.00124	6e-05	0.00042
	-3.0229	0.00111	0.00189	6e-05	0.00364		-2.50504	0.00015	0.00044	2e-05	0.0001
	-2.8459	0.0002	0.00044	4e-05	0.00181		-2.32704	0.00012	0.00017	1e-05	4e-05
	-2.6699	0.00021	0.00046	7e-05	0.00274		-2.14904	0.00021	0.00014	0	4e-05
	-2.4929	9e-05	0.00023	0.0001	0.00078		-1.97104	8e-05	6e-05	0	1e-05
	-2.3169	7e-05	0.00018	6e-05	0.00024		-1.79204	3e-05	1e-05	0	0
	-2.1399	6e-05	0.00025	2e-05	0.00015		-1.61404	1e-05	1e-05	0	0
	-1.9639	2e-05	5e-05	0	7e-05		-1.43604	0	1e-05	0	0
	-1.7869	1e-05	1e-05	0	2e-05		-1.25804	1e-05	0	0	0
	-1.6099	0	0	0	1e-05		-1.08004	1e-05	0	0	0
	-1.4339	1e-05	0	0	1e-05		-0.90204	1e-05	0	0	0
	-1.2569	1e-05	0	0	0		-0.72404	0	0	0	0
	-1.0809	1e-05	0	0	0		-0.54604	0	0	0	0
	-0.9039	1e-05	0	0	0		-0.36804	0	0	0	0
	-0.7279	0	0	0	0		-0.18904	0	0	0	0
	-0.5509	0	0	0	0		-0.01104	0	0	0	0
	-0.3739	0	0	0	0		0.16696	0.00181	3e-05	0.00143	0.00013
	-0.1979	0	0	0	0		0.34496	0.0166	0.00031	0.0131	0.00122
	-0.0209	2e-05	0	1e-05	0		0.52296	0.00261	5e-05	0.00206	0.00019
	0.1551	0.00987	0.00218	0.00507	0.00056		0.70096	0.0001	3e-05	0	4e-05
	0.3321	0.03765	0.00833	0.01936	0.00214		0.87896	0.0071	0.00191	0.0002	0.00281
	0.5081	0.00249	0.00055	0.00128	0.00014		1.05696	0.00737	0.0026	0.00174	0.003
	0.6851	0.00044	0.00039	0	0.0009		1.23596	0.00775	0.00535	0.01186	0.01165
	0.8621	0.02138	0.01899	0.00202	0.0448		1.41396	0.01651	0.00891	0.05156	0.02308
	1.0381	0.02506	0.01979	0.02228	0.05653		1.59196	0.00343	0.00237	0.01003	0.00595
	1.2151	0.02921	0.01436	0.00816	0.03724		1.76996	0.01878	0.01915	0.02064	0.04916
	1.3911	0.00553	0.00517	0.00276	0.00686		1.94796	0.01714	0.04187	0.01587	0.06053
	1.5681	0.01132	0.01266	0.00071	0.01799		2.12596	0.02486	0.03068	0.01669	0.04748
	1.7441	0.01185	0.01666	0.00602	0.02211		2.30396	0.02517	0.01148	0.02275	0.05601
	1.9211	0.01909	0.0166	0.01305	0.08835		2.48196	0.01801	0.01945	0.02177	0.0396
	2.0971	0.0256	0.00822	0.00654	0.03655		2.66096	0.0151	0.02896	0.04347	0.07088
	2.2741	0.01883	0.01429	0.00376	0.02842		2.83896	0.01065	0.01629	0.04842	0.08166
	2.4511	0.02532	0.02434	0.01132	0.03366		3.01696	0.00863	0.01315	0.03221	0.0739
	2.6271	0.0298	0.02629	0.03364	0.07211		3.19496	0.01327	0.01742	0.04152	0.09606
	2.8041	0.0091	0.03499	0.02365	0.09309		3.37296	0.03646	0.02025	0.01773	0.07147
	2.9801	0.02189	0.03637	0.03157	0.11467		3.55096	0.02842	0.0144	0.02806	0.06734
	3.1571	0.0417	0.03827	0.02704	0.09189		3.72896	0.02029	0.01665	0.02195	0.06614
	3.3331	0.02685	0.03662	0.03177	0.06435		3.90696	0.02642	0.02381	0.03094	0.06184
	3.5101	0.03528	0.04433	0.05736	0.07182		4.08596	0.01635	0.01382	0.03939	0.05827
	3.6871	0.045	0.0463	0.03634	0.10539		4.26396	0.00632	0.01336	0.02671	0.07119
	3.8631	0.05599	0.04614	0.03208	0.09174		4.44196	0.01358	0.01339	0.02008	0.07953
	4.0401	0.01703	0.02337	0.05988	0.09497		4.61996	0.01696	0.02124	0.01419	0.08427
	4.2161	0.02189	0.02376	0.05449	0.06224		4.79796	0.00878	0.02071	0.0101	0.0413
	4.3931	0.01586	0.02142	0.02547	0.04528		4.97596	0.00515	0.01405	0.00734	0.02948
	4.5691	0.02246	0.0186	0.01606	0.0556		5.15396	0.00475	0.00851	0.00593	0.02074
	4.7461	0.0095	0.01683	0.01163	0.04666		5.33196	0.00188	0.00459	0.00295	0.01541
	4.9231	0.00841	0.01976	0.01204	0.04097		5.51096	0.00179	0.00438	0.00326	0.00962
	5.0991	0.00582	0.01617	0.00864	0.02743		5.68896	0.00185	0.00509	0.0037	0.00747
	5.2761	0.00595	0.01128	0.00775	0.02634		5.86696	0.00133	0.00269	0.00248	0.00517
	5.4521	0.00284	0.01064	0.00597	0.0255		6.04496	0.00168	0.00199	0.00109	0.00484
	5.6291	0.00244	0.01098	0.0038	0.03009		6.22296	0.00161	0.00124	0.00077	0.00319
	5.8051	0.00197	0.00745	0.00585	0.02512		6.40096	0.00105	0.00136	0.00084	0.00294
	5.9821	0.00189	0.00672	0.00585	0.01802		6.57896	0.00045	0.00116	0.00042	0.00222
	6.1591	0.00134	0.00363	0.00207	0.01801		6.75696	0.00024	0.00042	0.00015	0.00085
	6.3351	0.00075	0.00113	0.00064	0.00802		6.93596	8e-05	0.00031	0.00013	0.00025
	6.5121	2e-05	2e-05	2e-05	0.00025		7.11396	0	2e-05	1e-05	1e-05
	6.6881	0	0	0	0		7.29196	0	0	0	0
	6.8651	0	0	0	0		7.46996	0	0	0	0
	7.0411	0	0	0	0		7.64796	0	0	0	0
	7.2181	0	0	0	0		7.82596	0	0	0	0
	7.3941	0	0	0	0		8.00396	0	0	0	0
	7.5711	0	0	0	0		8.18196	0	0	0	0
	7.7481	0	0	0	0		8.35996	0	0	0	0
	7.9241	0	0	0	0		8.53896	0	0	0	0
	8.1011	0	0	0	0		8.71696	0	0	0	0
	8.2771	0	0	0	0		8.89496	0	0	0	0
	8.4541	0	0	0	0		9.07296	0	0	0	0
	8.6301	0	0	0	0		9.25096	0	0	0	0

## Sheet: Figure 2d
Figure 2d	Electron analyses of the DA and MA adsorption. Corresponding crystal orbital Hamilton populations between surface calcium and APTES oxygen.
			DA				MA
		Energy(Ev)	COHP	Fermi level		Energy(eV)	COHP	Fermi level
		-30.0375	0	0.46223		-30.0375	0	0.45901
		-29.9875	0			-29.9875	0
		-29.9374	0			-29.9374	0
		-29.8874	0			-29.8874	0
		-29.8373	0			-29.8373	0
		-29.7872	0			-29.7872	0
		-29.7372	0			-29.7372	0
		-29.6871	0			-29.6871	0
		-29.637	0			-29.637	0
		-29.587	0			-29.587	0
		-29.5369	0			-29.5369	0
		-29.4869	0			-29.4869	0
		-29.4368	0			-29.4368	0
		-29.3867	0			-29.3867	0
		-29.3367	0			-29.3367	0
		-29.2866	0			-29.2866	0
		-29.2366	0			-29.2366	0
		-29.1865	0			-29.1865	0
		-29.1364	0			-29.1364	0
		-29.0864	0			-29.0864	0
		-29.0363	0			-29.0363	0
		-28.9862	0			-28.9862	0
		-28.9362	0			-28.9362	0
		-28.8861	0			-28.8861	0
		-28.8361	0			-28.8361	0
		-28.786	0			-28.786	0
		-28.7359	0			-28.7359	0
		-28.6859	0			-28.6859	0
		-28.6358	0			-28.6358	0
		-28.5857	0			-28.5857	0
		-28.5357	0			-28.5357	0
		-28.4856	0			-28.4856	0
		-28.4355	0			-28.4355	0
		-28.3855	0			-28.3855	0
		-28.3354	0			-28.3354	0
		-28.2854	0			-28.2854	0
		-28.2353	0			-28.2353	0
		-28.1852	0			-28.1852	0
		-28.1352	0			-28.1352	0
		-28.0851	0			-28.0851	0
		-28.035	0			-28.035	0
		-27.985	0			-27.985	0
		-27.9349	0			-27.9349	0
		-27.8849	0			-27.8849	0
		-27.8348	0			-27.8348	0
		-27.7847	0			-27.7847	0
		-27.7347	0			-27.7347	0
		-27.6846	0			-27.6846	0
		-27.6345	0			-27.6345	0
		-27.5845	0			-27.5845	0
		-27.5344	0			-27.5344	0
		-27.4844	0			-27.4844	0
		-27.4343	0			-27.4343	0
		-27.3842	0			-27.3842	0
		-27.3342	0			-27.3342	0
		-27.2841	0			-27.2841	0
		-27.234	0			-27.234	0
		-27.184	0			-27.184	0
		-27.1339	0			-27.1339	0
		-27.0839	0			-27.0839	0
		-27.0338	0			-27.0338	0
		-26.9837	0			-26.9837	0
		-26.9337	0			-26.9337	0
		-26.8836	0			-26.8836	0
		-26.8335	0			-26.8335	0
		-26.7835	0			-26.7835	0
		-26.7334	0			-26.7334	0
		-26.6834	0			-26.6834	0
		-26.6333	0			-26.6333	0
		-26.5832	0			-26.5832	0
		-26.5332	0			-26.5332	0
		-26.4831	0			-26.4831	0
		-26.433	0			-26.433	0
		-26.383	0			-26.383	0
		-26.3329	0			-26.3329	0
		-26.2828	0			-26.2828	0
		-26.2328	0			-26.2328	0
		-26.1827	0			-26.1827	0
		-26.1327	0			-26.1327	0
		-26.0826	0			-26.0826	0
		-26.0325	0			-26.0325	0
		-25.9825	0			-25.9825	0
		-25.9324	0			-25.9324	0
		-25.8823	0			-25.8823	0
		-25.8323	0			-25.8323	0
		-25.7822	0			-25.7822	0
		-25.7322	0			-25.7322	0
		-25.6821	0			-25.6821	0
		-25.632	0			-25.632	0
		-25.582	0			-25.582	0
		-25.5319	0			-25.5319	0
		-25.4819	0			-25.4819	0
		-25.4318	0			-25.4318	0
		-25.3817	0			-25.3817	0
		-25.3317	0			-25.3317	0
		-25.2816	0			-25.2816	0
		-25.2315	0			-25.2315	0
		-25.1815	0			-25.1815	0
		-25.1314	0			-25.1314	0
		-25.0814	0			-25.0814	0
		-25.0313	0			-25.0313	0
		-24.9812	0			-24.9812	0
		-24.9312	0			-24.9312	0
		-24.8811	0			-24.8811	0
		-24.831	0			-24.831	0
		-24.781	0			-24.781	0
		-24.7309	0			-24.7309	0
		-24.6808	0			-24.6808	0
		-24.6308	0			-24.6308	0
		-24.5807	0			-24.5807	0
		-24.5307	0			-24.5307	0
		-24.4806	0			-24.4806	0
		-24.4305	0			-24.4305	0
		-24.3805	0			-24.3805	0
		-24.3304	0			-24.3304	0
		-24.2803	-1e-05			-24.2803	0
		-24.2303	-4e-05			-24.2303	-2e-05
		-24.1802	-0.00016			-24.1802	-7e-05
		-24.1302	-0.0005			-24.1302	-0.00029
		-24.0801	-0.00142			-24.0801	-0.00103
		-24.03	-0.00356			-24.03	-0.00319
		-23.98	-0.00789			-23.98	-0.00874
		-23.9299	-0.01543			-23.9299	-0.02115
		-23.8799	-0.02669			-23.8799	-0.04522
		-23.8298	-0.04081			-23.8298	-0.08539
		-23.7797	-0.05525			-23.7797	-0.14246
		-23.7297	-0.06642			-23.7297	-0.20993
		-23.6796	-0.0714			-23.6796	-0.2733
		-23.6295	-0.06986			-23.6295	-0.31437
		-23.5795	-0.06484			-23.5795	-0.31965
		-23.5294	-0.06212			-23.5294	-0.28783
		-23.4794	-0.06871			-23.4794	-0.23101
		-23.4293	-0.09145			-23.4293	-0.1691
		-23.3792	-0.13572			-23.3792	-0.12152
		-23.3292	-0.20327			-23.3292	-0.1012
		-23.2791	-0.2891			-23.2791	-0.11255
		-23.229	-0.3794			-23.229	-0.1516
		-23.179	-0.45378			-23.179	-0.20659
		-23.1289	-0.49269			-23.1289	-0.25999
		-23.0788	-0.48632			-23.0788	-0.29351
		-23.0288	-0.43904			-23.0288	-0.2954
		-22.9787	-0.36616			-22.9787	-0.26584
		-22.9287	-0.28581			-22.9287	-0.21631
		-22.8786	-0.21166			-22.8786	-0.16313
		-22.8285	-0.15029			-22.8285	-0.11967
		-22.7785	-0.10284			-22.7785	-0.09233
		-22.7284	-0.06786			-22.7284	-0.08155
		-22.6783	-0.04332			-22.6783	-0.08501
		-22.6283	-0.02725			-22.6283	-0.09981
		-22.5782	-0.01785			-22.5782	-0.12237
		-22.5282	-0.01343			-22.5282	-0.14763
		-22.4781	-0.01251			-22.4781	-0.16933
		-22.428	-0.01382			-22.428	-0.18214
		-22.378	-0.01621			-22.378	-0.18381
		-22.3279	-0.01865			-22.3279	-0.17542
		-22.2779	-0.02029			-22.2779	-0.15971
		-22.2278	-0.02052			-22.2278	-0.1391
		-22.1777	-0.01919			-22.1777	-0.11505
		-22.1277	-0.01659			-22.1277	-0.08898
		-22.0776	-0.01335			-22.0776	-0.0629
		-22.0275	-0.01026			-22.0275	-0.03924
		-21.9775	-0.00793			-21.9775	-0.01984
		-21.9274	-0.0066			-21.9274	-0.00533
		-21.8773	-0.00613			-21.8773	0.00465
		-21.8273	-0.00614			-21.8273	0.0109
		-21.7772	-0.00625			-21.7772	0.01411
		-21.7272	-0.00618			-21.7272	0.01482
		-21.6771	-0.00586			-21.6771	0.01358
		-21.627	-0.0053			-21.627	0.01111
		-21.577	-0.00463			-21.577	0.0082
		-21.5269	-0.00392			-21.5269	0.00553
		-21.4768	-0.00325			-21.4768	0.00347
		-21.4268	-0.0027			-21.4268	0.00209
		-21.3767	-0.00236			-21.3767	0.0013
		-21.3267	-0.00241			-21.3267	0.00091
		-21.2766	-0.0032			-21.2766	0.00084
		-21.2265	-0.00527			-21.2265	0.00104
		-21.1765	-0.00939			-21.1765	0.00158
		-21.1264	-0.01656			-21.1264	0.00258
		-21.0764	-0.02805			-21.0764	0.00406
		-21.0263	-0.04589			-21.0263	0.00592
		-20.9762	-0.07341			-20.9762	0.00789
		-20.9262	-0.11529			-20.9262	0.00962
		-20.8761	-0.17549			-20.8761	0.01084
		-20.826	-0.25298			-20.826	0.01149
		-20.776	-0.3376			-20.776	0.01163
		-20.7259	-0.41024			-20.7259	0.01135
		-20.6758	-0.45001			-20.6758	0.01065
		-20.6258	-0.44488			-20.6258	0.00952
		-20.5757	-0.39841			-20.5757	0.00812
		-20.5257	-0.32708			-20.5257	0.0068
		-20.4756	-0.2505			-20.4756	0.00609
		-20.4255	-0.18203			-20.4255	0.0064
		-20.3755	-0.12599			-20.3755	0.00787
		-20.3254	-0.08093			-20.3254	0.01023
		-20.2753	-0.04445			-20.2753	0.0128
		-20.2253	-0.01566			-20.2253	0.01475
		-20.1752	0.00507			-20.1752	0.0154
		-20.1252	0.01747			-20.1252	0.01451
		-20.0751	0.02232			-20.0751	0.0123
		-20.025	0.0215			-20.025	0.00938
		-19.975	0.01743			-19.975	0.00641
		-19.9249	0.01237			-19.9249	0.00391
		-19.8748	0.00786			-19.8748	0.00212
		-19.8248	0.00464			-19.8248	0.00107
		-19.7747	0.00286			-19.7747	0.00069
		-19.7247	0.00244			-19.7247	0.00091
		-19.6746	0.00329			-19.6746	0.00163
		-19.6245	0.00534			-19.6245	0.00267
		-19.5745	0.00838			-19.5745	0.00375
		-19.5244	0.01186			-19.5244	0.00459
		-19.4743	0.01492			-19.4743	0.00501
		-19.4243	0.01668			-19.4243	0.00507
		-19.3742	0.01661			-19.3742	0.00503
		-19.3242	0.01486			-19.3242	0.00518
		-19.2741	0.01217			-19.2741	0.00564
		-19.224	0.00946			-19.224	0.00627
		-19.174	0.00741			-19.174	0.00669
		-19.1239	0.00618			-19.1239	0.00657
		-19.0738	0.00553			-19.0738	0.00574
		-19.0238	0.00505			-19.0238	0.00437
		-18.9737	0.00446			-18.9737	0.0028
		-18.9236	0.00363			-18.9236	0.0014
		-18.8736	0.00268			-18.8736	0.00041
		-18.8235	0.00176			-18.8235	-0.00013
		-18.7735	0.00102			-18.7735	-0.00032
		-18.7234	0.00052			-18.7234	-0.0003
		-18.6733	0.00023			-18.6733	-0.00021
		-18.6233	8e-05			-18.6233	-0.00012
		-18.5732	2e-05			-18.5732	-6e-05
		-18.5232	0			-18.5232	-2e-05
		-18.4731	0			-18.4731	-1e-05
		-18.423	2e-05			-18.423	0
		-18.373	7e-05			-18.373	0
		-18.3229	0.0002			-18.3229	1e-05
		-18.2728	0.00051			-18.2728	3e-05
		-18.2228	0.00116			-18.2228	8e-05
		-18.1727	0.00235			-18.1727	0.0002
		-18.1227	0.00417			-18.1227	0.00046
		-18.0726	0.00654			-18.0726	0.00097
		-18.0225	0.00904			-18.0225	0.0018
		-17.9725	0.011			-17.9725	0.00298
		-17.9224	0.01177			-17.9224	0.00436
		-17.8723	0.01106			-17.8723	0.00566
		-17.8223	0.00911			-17.8223	0.0065
		-17.7722	0.00657			-17.7722	0.00662
		-17.7221	0.00413			-17.7221	0.00596
		-17.6721	0.00226			-17.6721	0.00476
		-17.622	0.0011			-17.622	0.00336
		-17.572	0.00053			-17.572	0.00211
		-17.5219	0.0004			-17.5219	0.00117
		-17.4718	0.00057			-17.4718	0.0006
		-17.4218	0.00098			-17.4218	0.0003
		-17.3717	0.0016			-17.3717	0.00021
		-17.3217	0.00232			-17.3217	0.00027
		-17.2716	0.00299			-17.2716	0.00045
		-17.2215	0.00342			-17.2215	0.00077
		-17.1715	0.00347			-17.1715	0.00123
		-17.1214	0.00313			-17.1214	0.00181
		-17.0713	0.0025			-17.0713	0.00242
		-17.0213	0.00177			-17.0213	0.00292
		-16.9712	0.00111			-16.9712	0.00316
		-16.9212	0.00061			-16.9212	0.00305
		-16.8711	0.0003			-16.8711	0.00262
		-16.821	0.00013			-16.821	0.00199
		-16.771	5e-05			-16.771	0.00135
		-16.7209	2e-05			-16.7209	0.00081
		-16.6708	1e-05			-16.6708	0.00043
		-16.6208	1e-05			-16.6208	0.00021
		-16.5707	2e-05			-16.5707	9e-05
		-16.5206	3e-05			-16.5206	4e-05
		-16.4706	5e-05			-16.4706	3e-05
		-16.4205	6e-05			-16.4205	2e-05
		-16.3705	7e-05			-16.3705	2e-05
		-16.3204	7e-05			-16.3204	2e-05
		-16.2703	6e-05			-16.2703	2e-05
		-16.2203	5e-05			-16.2203	2e-05
		-16.1702	3e-05			-16.1702	1e-05
		-16.1201	2e-05			-16.1201	1e-05
		-16.0701	1e-05			-16.0701	0
		-16.02	0			-16.02	0
		-15.97	0			-15.97	0
		-15.9199	0			-15.9199	0
		-15.8698	0			-15.8698	0
		-15.8198	0			-15.8198	0
		-15.7697	0			-15.7697	0
		-15.7196	0			-15.7196	0
		-15.6696	0			-15.6696	0
		-15.6195	0			-15.6195	0
		-15.5695	0			-15.5695	0
		-15.5194	0			-15.5194	0
		-15.4693	0			-15.4693	0
		-15.4193	0			-15.4193	0
		-15.3692	0			-15.3692	0
		-15.3192	0			-15.3192	0
		-15.2691	0			-15.2691	0
		-15.219	0			-15.219	0
		-15.169	0			-15.169	0
		-15.1189	0			-15.1189	0
		-15.0688	0			-15.0688	0
		-15.0188	0			-15.0188	0
		-14.9687	0			-14.9687	0
		-14.9186	0			-14.9186	0
		-14.8686	1e-05			-14.8686	0
		-14.8185	3e-05			-14.8185	0
		-14.7685	7e-05			-14.7685	0
		-14.7184	0.00018			-14.7184	1e-05
		-14.6683	0.00039			-14.6683	2e-05
		-14.6183	0.00075			-14.6183	7e-05
		-14.5682	0.00128			-14.5682	0.00018
		-14.5182	0.00194			-14.5182	0.00042
		-14.4681	0.0026			-14.4681	0.00085
		-14.418	0.00307			-14.418	0.00154
		-14.368	0.0032			-14.368	0.00244
		-14.3179	0.00295			-14.3179	0.00342
		-14.2678	0.0024			-14.2678	0.00424
		-14.2178	0.00173			-14.2178	0.00464
		-14.1677	0.0011			-14.1677	0.00449
		-14.1176	0.00061			-14.1176	0.00383
		-14.0676	0.0003			-14.0676	0.00289
		-14.0175	0.00013			-14.0175	0.00193
		-13.9675	5e-05			-13.9675	0.00114
		-13.9174	2e-05			-13.9174	0.00059
		-13.8673	1e-05			-13.8673	0.00027
		-13.8173	0			-13.8173	0.00011
		-13.7672	0			-13.7672	4e-05
		-13.7172	0			-13.7172	1e-05
		-13.6671	0			-13.6671	0
		-13.617	0			-13.617	0
		-13.567	0			-13.567	0
		-13.5169	0			-13.5169	0
		-13.4668	0			-13.4668	0
		-13.4168	0			-13.4168	0
		-13.3667	0			-13.3667	0
		-13.3166	0			-13.3166	0
		-13.2666	0			-13.2666	0
		-13.2165	0			-13.2165	0
		-13.1665	0			-13.1665	0
		-13.1164	0			-13.1164	0
		-13.0663	0			-13.0663	1e-05
		-13.0163	1e-05			-13.0163	3e-05
		-12.9662	3e-05			-12.9662	9e-05
		-12.9162	9e-05			-12.9162	0.00025
		-12.8661	0.0002			-12.8661	0.00062
		-12.816	0.00039			-12.816	0.00138
		-12.766	0.00069			-12.766	0.0027
		-12.7159	0.00107			-12.7159	0.00468
		-12.6658	0.00147			-12.6658	0.00716
		-12.6158	0.00179			-12.6158	0.00969
		-12.5657	0.00192			-12.5657	0.01161
		-12.5156	0.00185			-12.5156	0.01233
		-12.4656	0.00164			-12.4656	0.01172
		-12.4155	0.00147			-12.4155	0.01015
		-12.3655	0.00158			-12.3655	0.00836
		-12.3154	0.00221			-12.3154	0.00705
		-12.2653	0.00355			-12.2653	0.00655
		-12.2153	0.00556			-12.2153	0.00669
		-12.1652	0.00796			-12.1652	0.00701
		-12.1151	0.01015			-12.1151	0.00697
		-12.0651	0.01146			-12.0651	0.00631
		-12.015	0.01144			-12.015	0.00511
		-11.965	0.01009			-11.965	0.00367
		-11.9149	0.00786			-11.9149	0.00234
		-11.8648	0.00541			-11.8648	0.00131
		-11.8148	0.00329			-11.8148	0.00065
		-11.7647	0.00177			-11.7647	0.00029
		-11.7146	0.00084			-11.7146	0.00011
		-11.6646	0.00035			-11.6646	4e-05
		-11.6145	0.00013			-11.6145	1e-05
		-11.5645	4e-05			-11.5645	0
		-11.5144	1e-05			-11.5144	0
		-11.4643	0			-11.4643	0
		-11.4143	0			-11.4143	0
		-11.3642	0			-11.3642	0
		-11.3141	0			-11.3141	0
		-11.2641	1e-05			-11.2641	0
		-11.214	4e-05			-11.214	0
		-11.1639	0.00011			-11.1639	0
		-11.1139	0.00024			-11.1139	0
		-11.0638	0.00048			-11.0638	0
		-11.0138	0.00086			-11.0138	0
		-10.9637	0.00135			-10.9637	0
		-10.9136	0.00187			-10.9136	0
		-10.8636	0.00229			-10.8636	-2e-05
		-10.8135	0.00248			-10.8135	-6e-05
		-10.7635	0.00237			-10.7635	-0.00016
		-10.7134	0.002			-10.7134	-0.00039
		-10.6633	0.0015			-10.6633	-0.00087
		-10.6133	0.00099			-10.6133	-0.00168
		-10.5632	0.00058			-10.5632	-0.00285
		-10.5131	0.0003			-10.5131	-0.00421
		-10.4631	0.00015			-10.4631	-0.00532
		-10.413	8e-05			-10.413	-0.00555
		-10.3629	7e-05			-10.3629	-0.00422
		-10.3129	0.0001			-10.3129	-0.00102
		-10.2628	0.00015			-10.2628	0.0038
		-10.2128	0.00021			-10.2128	0.00933
		-10.1627	0.00026			-10.1627	0.0142
		-10.1126	0.00028			-10.1126	0.01715
		-10.0626	0.00026			-10.0626	0.01752
		-10.0125	0.00022			-10.0125	0.01553
		-9.96245	0.00016			-9.96245	0.01211
		-9.91239	0.0001			-9.91239	0.00838
		-9.86233	3e-05			-9.86233	0.0052
		-9.81227	-4e-05			-9.81227	0.00293
		-9.7622	-0.00014			-9.7622	0.00153
		-9.71214	-0.00029			-9.71214	0.00075
		-9.66208	-0.0005			-9.66208	0.00035
		-9.61202	-0.00074			-9.61202	0.00016
		-9.56195	-0.00095			-9.56195	5e-05
		-9.51189	-0.00105			-9.51189	-3e-05
		-9.46183	-0.00095			-9.46183	-0.00016
		-9.41176	-0.00066			-9.41176	-0.00041
		-9.3617	-0.00025			-9.3617	-0.00094
		-9.31164	0.00014			-9.31164	-0.00197
		-9.26158	0.00041			-9.26158	-0.00383
		-9.21151	0.00049			-9.21151	-0.00692
		-9.16145	0.00036			-9.16145	-0.01155
		-9.11139	4e-05			-9.11139	-0.01769
		-9.06133	-0.00056			-9.06133	-0.02466
		-9.01126	-0.00153			-9.01126	-0.03108
		-8.9612	-0.00297			-8.9612	-0.0353
		-8.91114	-0.00479			-8.91114	-0.03613
		-8.86108	-0.00652			-8.86108	-0.03358
		-8.81101	-0.00741			-8.81101	-0.02888
		-8.76095	-0.00665			-8.76095	-0.02376
		-8.71089	-0.00389			-8.71089	-0.01955
		-8.66083	0.00036			-8.66083	-0.01672
		-8.61076	0.0048			-8.61076	-0.01514
		-8.5607	0.00791			-8.5607	-0.01462
		-8.51064	0.00867			-8.51064	-0.0154
		-8.46058	0.00702			-8.46058	-0.01801
		-8.41051	0.00373			-8.41051	-0.02284
		-8.36045	-4e-05			-8.36045	-0.02956
		-8.31039	-0.00326			-8.31039	-0.03687
		-8.26033	-0.00527			-8.26033	-0.04277
		-8.21026	-0.00576			-8.21026	-0.04526
		-8.1602	-0.00475			-8.1602	-0.04325
		-8.11014	-0.00246			-8.11014	-0.0371
		-8.06008	0.00066			-8.06008	-0.02846
		-8.01001	0.0039			-8.01001	-0.01946
		-7.95995	0.00631			-7.95995	-0.01186
		-7.90989	0.00693			-7.90989	-0.00647
		-7.85982	0.00515			-7.85982	-0.00331
		-7.80976	0.00112			-7.80976	-0.00202
		-7.7597	-0.00413			-7.7597	-0.0024
		-7.70964	-0.00905			-7.70964	-0.00466
		-7.65957	-0.01226			-7.65957	-0.00946
		-7.60951	-0.01327			-7.60951	-0.01752
		-7.55945	-0.01268			-7.55945	-0.0291
		-7.50939	-0.01194			-7.50939	-0.04353
		-7.45932	-0.01271			-7.45932	-0.05932
		-7.40926	-0.01615			-7.40926	-0.0749
		-7.3592	-0.02242			-7.3592	-0.08931
		-7.30914	-0.03043			-7.30914	-0.10214
		-7.25907	-0.03806			-7.25907	-0.11261
		-7.20901	-0.04307			-7.20901	-0.11873
		-7.15895	-0.04419			-7.15895	-0.118
		-7.10889	-0.042			-7.10889	-0.1094
		-7.05882	-0.03883			-7.05882	-0.09513
		-7.00876	-0.03773			-7.00876	-0.08035
		-6.9587	-0.04089			-6.9587	-0.07091
		-6.90864	-0.04832			-6.90864	-0.07043
		-6.85857	-0.05742			-6.85857	-0.0788
		-6.80851	-0.06402			-6.80851	-0.09262
		-6.75845	-0.06455			-6.75845	-0.1071
		-6.70839	-0.05826			-6.70839	-0.1181
		-6.65832	-0.04794			-6.65832	-0.12313
		-6.60826	-0.03876			-6.60826	-0.1212
		-6.5582	-0.03559			-6.5582	-0.1123
		-6.50814	-0.0407			-6.50814	-0.09724
		-6.45807	-0.05279			-6.45807	-0.07793
		-6.40801	-0.06791			-6.40801	-0.05729
		-6.35795	-0.08116			-6.35795	-0.03845
		-6.30788	-0.08856			-6.30788	-0.0236
		-6.25782	-0.08805			-6.25782	-0.01344
		-6.20776	-0.0797			-6.20776	-0.00742
		-6.1577	-0.06521			-6.1577	-0.00453
		-6.10763	-0.04699			-6.10763	-0.00383
		-6.05757	-0.02734			-6.05757	-0.00448
		-6.00751	-0.00799			-6.00751	-0.00557
		-5.95745	0.00976			-5.95745	-0.00584
		-5.90738	0.02467			-5.90738	-0.0038
		-5.85732	0.03538			-5.85732	0.00199
		-5.80726	0.0408			-5.80726	0.01249
		-5.7572	0.04077			-5.7572	0.02775
		-5.70713	0.03643			-5.70713	0.04666
		-5.65707	0.02982			-5.65707	0.06694
		-5.60701	0.0227			-5.60701	0.08547
		-5.55695	0.01541			-5.55695	0.09896
		-5.50688	0.00641			-5.50688	0.10484
		-5.45682	-0.00675			-5.45682	0.10208
		-5.40676	-0.02533			-5.40676	0.09169
		-5.3567	-0.04701			-5.3567	0.07627
		-5.30663	-0.06503			-5.30663	0.05908
		-5.25657	-0.07008			-5.25657	0.04276
		-5.20651	-0.05489			-5.20651	0.02878
		-5.15645	-0.01899			-5.15645	0.01749
		-5.10638	0.02952			-5.10638	0.00873
		-5.05632	0.07709			-5.05632	0.00246
		-5.00626	0.11103			-5.00626	-0.00098
		-4.9562	0.12526			-4.9562	-0.00091
		-4.90613	0.12212			-4.90613	0.0032
		-4.85607	0.10974			-4.85607	0.01134
		-4.80601	0.09736			-4.80601	0.02255
		-4.75594	0.09123			-4.75594	0.03486
		-4.70588	0.09282			-4.70588	0.04566
		-4.65582	0.09923			-4.65582	0.05248
		-4.60576	0.10528			-4.60576	0.05382
		-4.55569	0.10611			-4.55569	0.04983
		-4.50563	0.0994			-4.50563	0.0422
		-4.45557	0.08607			-4.45557	0.03344
		-4.40551	0.06941			-4.40551	0.02582
		-4.35544	0.05333			-4.35544	0.02059
		-4.30538	0.04071			-4.30538	0.01772
		-4.25532	0.03261			-4.25532	0.01639
		-4.20526	0.02844			-4.20526	0.01552
		-4.15519	0.02669			-4.15519	0.0144
		-4.10513	0.02582			-4.10513	0.01277
		-4.05507	0.02495			-4.05507	0.01075
		-4.00501	0.02401			-4.00501	0.00858
		-3.95494	0.02341			-3.95494	0.00647
		-3.90488	0.02349			-3.90488	0.00463
		-3.85482	0.02402			-3.85482	0.00323
		-3.80476	0.02422			-3.80476	0.00245
		-3.75469	0.02321			-3.75469	0.0024
		-3.70463	0.02059			-3.70463	0.00302
		-3.65457	0.01667			-3.65457	0.00409
		-3.60451	0.01229			-3.60451	0.00529
		-3.55444	0.00832			-3.55444	0.00631
		-3.50438	0.00525			-3.50438	0.00693
		-3.45432	0.00318			-3.45432	0.00715
		-3.40426	0.00191			-3.40426	0.007
		-3.35419	0.00118			-3.35419	0.00658
		-3.30413	0.0008			-3.30413	0.00594
		-3.25407	0.00064			-3.25407	0.00514
		-3.20401	0.00061			-3.20401	0.00424
		-3.15394	0.00062			-3.15394	0.00334
		-3.10388	0.00064			-3.10388	0.00255
		-3.05382	0.00064			-3.05382	0.00192
		-3.00375	0.00065			-3.00375	0.00144
		-2.95369	0.00069			-2.95369	0.00108
		-2.90363	0.00077			-2.90363	0.00081
		-2.85357	0.00086			-2.85357	0.0006
		-2.8035	0.00092			-2.8035	0.00045
		-2.75344	0.00091			-2.75344	0.00035
		-2.70338	0.00082			-2.70338	0.0003
		-2.65332	0.00067			-2.65332	0.00027
		-2.60325	0.00051			-2.60325	0.00025
		-2.55319	0.00036			-2.55319	0.00023
		-2.50313	0.00026			-2.50313	0.00022
		-2.45307	0.00022			-2.45307	0.00023
		-2.403	0.00024			-2.403	0.00026
		-2.35294	0.0003			-2.35294	0.00032
		-2.30288	0.00038			-2.30288	0.00038
		-2.25282	0.00044			-2.25282	0.00042
		-2.20275	0.00048			-2.20275	0.00044
		-2.15269	0.00048			-2.15269	0.00042
		-2.10263	0.00044			-2.10263	0.00038
		-2.05257	0.00037			-2.05257	0.00033
		-2.0025	0.00029			-2.0025	0.00027
		-1.95244	0.00021			-1.95244	0.00022
		-1.90238	0.00015			-1.90238	0.00017
		-1.85232	0.00011			-1.85232	0.00012
		-1.80225	7e-05			-1.80225	9e-05
		-1.75219	5e-05			-1.75219	7e-05
		-1.70213	4e-05			-1.70213	5e-05
		-1.65207	3e-05			-1.65207	4e-05
		-1.602	3e-05			-1.602	4e-05
		-1.55194	2e-05			-1.55194	4e-05
		-1.50188	3e-05			-1.50188	4e-05
		-1.45181	3e-05			-1.45181	3e-05
		-1.40175	3e-05			-1.40175	3e-05
		-1.35169	4e-05			-1.35169	2e-05
		-1.30163	4e-05			-1.30163	2e-05
		-1.25156	4e-05			-1.25156	1e-05
		-1.2015	4e-05			-1.2015	0
		-1.15144	4e-05			-1.15144	0
		-1.10138	3e-05			-1.10138	0
		-1.05131	3e-05			-1.05131	0
		-1.00125	3e-05			-1.00125	0
		-0.95119	3e-05			-0.95119	0
		-0.90113	3e-05			-0.90113	0
		-0.85106	2e-05			-0.85106	0
		-0.801	2e-05			-0.801	0
		-0.75094	2e-05			-0.75094	0
		-0.70088	1e-05			-0.70088	1e-05
		-0.65081	1e-05			-0.65081	1e-05
		-0.60075	1e-05			-0.60075	1e-05
		-0.55069	1e-05			-0.55069	1e-05
		-0.50063	1e-05			-0.50063	1e-05
		-0.45056	1e-05			-0.45056	0
		-0.4005	1e-05			-0.4005	0
		-0.35044	3e-05			-0.35044	1e-05
		-0.30038	0.00012			-0.30038	2e-05
		-0.25031	0.0004			-0.25031	7e-05
		-0.20025	0.00127			-0.20025	0.00024
		-0.15019	0.00354			-0.15019	0.00077
		-0.10013	0.00875			-0.10013	0.00214
		-0.05006	0.01912			-0.05006	0.00525
		0	0.0369			0	0.01141
		0.05006	0.06292			0.05006	0.02191
		0.10013	0.09477			0.10013	0.03715
		0.15019	0.12609			0.15019	0.05563
		0.20025	0.1482			0.20025	0.07361
		0.25031	0.15387			0.25031	0.08603
		0.30038	0.14116			0.30038	0.08882
		0.35044	0.1145			0.35044	0.08102
		0.4005	0.08243			0.4005	0.06532
		0.45056	0.05354			0.45056	0.04664
		0.50063	0.03373			0.50063	0.02977
		0.55069	0.02567			0.55069	0.01766
		0.60075	0.0301			0.60075	0.01118
		0.65081	0.04684			0.65081	0.00986
		0.70088	0.07461			0.70088	0.01265
		0.75094	0.11032			0.75094	0.01834
		0.801	0.14907			0.801	0.02562
		0.85106	0.18579			0.85106	0.03329
		0.90113	0.21721			0.90113	0.04077
		0.95119	0.24229			0.95119	0.04882
		1.00125	0.26015			1.00125	0.0598
		1.05131	0.26771			1.05131	0.07739
		1.10138	0.25984			1.10138	0.10528
		1.15144	0.23291			1.15144	0.14503
		1.2015	0.18856			1.2015	0.1936
		1.25156	0.13439			1.25156	0.24215
		1.30163	0.08088			1.30163	0.27819
		1.35169	0.03715			1.35169	0.29117
		1.40175	0.00862			1.40175	0.27868
		1.45181	-0.00277			1.45181	0.2486
		1.50188	0.00268			1.50188	0.21505
		1.55194	0.02296			1.55194	0.19028
		1.602	0.05412			1.602	0.17811
		1.65207	0.09003			1.65207	0.17308
		1.70213	0.12346			1.70213	0.16554
		1.75219	0.14804			1.75219	0.14886
		1.80225	0.16018			1.80225	0.12393
		1.85232	0.15979			1.85232	0.09822
		1.90238	0.14971			1.90238	0.08058
		1.95244	0.13436			1.95244	0.07535
		2.0025	0.11812			2.0025	0.07998
		2.05257	0.10405			2.05257	0.08729
		2.10263	0.0931			2.10263	0.09061
		2.15269	0.08442			2.15269	0.08812
		2.20275	0.07652			2.20275	0.0836
		2.25282	0.06855			2.25282	0.08338
		2.30288	0.06105			2.30288	0.09193
		2.35294	0.05588			2.35294	0.10871
		2.403	0.05558			2.403	0.128
		2.45307	0.06239			2.45307	0.14167
		2.50313	0.07698			2.50313	0.14336
		2.55319	0.09738			2.55319	0.13184
		2.60325	0.11922			2.60325	0.11146
		2.65332	0.13741			2.65332	0.08963
		2.70338	0.14889			2.70338	0.07294
		2.75344	0.15418			2.75344	0.06448
		2.8035	0.15667			2.8035	0.06336
		2.85357	0.15996			2.85357	0.06597
		2.90363	0.16537			2.90363	0.06751
		2.95369	0.17118			2.95369	0.06378
		3.00375	0.17429			3.00375	0.05294
		3.05382	0.17279			3.05382	0.0368
		3.10388	0.16755			3.10388	0.02046
		3.15394	0.16159			3.15394	0.00997
		3.20401	0.15766			3.20401	0.00948
		3.25407	0.15574			3.25407	0.01968
		3.30413	0.15247			3.30413	0.03822
		3.35419	0.14306			3.35419	0.06131
		3.40426	0.12474			3.40426	0.08509
		3.45432	0.09938			3.45432	0.10614
		3.50438	0.07324			3.50438	0.12171
		3.55444	0.05372			3.55444	0.13005
		3.60451	0.04489			3.60451	0.13097
		3.65457	0.04494			3.65457	0.12587
		3.70463	0.04731			3.70463	0.11689
		3.75469	0.04497			3.75469	0.10572
		3.80476	0.03492			3.80476	0.09293
		3.85482	0.0199			3.85482	0.07831
		3.90488	0.00654			3.90488	0.06184
		3.95494	0.00137			3.95494	0.04446
		4.00501	0.00744			4.00501	0.02813
		4.05507	0.02316			4.05507	0.01517
		4.10513	0.04343			4.10513	0.00716
		4.15519	0.06198			4.15519	0.00419
		4.20526	0.07378			4.20526	0.00468
		4.25532	0.07658			4.25532	0.00644
		4.30538	0.07111			4.30538	0.00803
		4.35544	0.06015			4.35544	0.00962
		4.40551	0.04692			4.40551	0.01255
		4.45557	0.03389			4.45557	0.01803
		4.50563	0.02238			4.50563	0.02592
		4.55569	0.01297			4.55569	0.03468
		4.60576	0.00589			4.60576	0.04218
		4.65582	0.0011			4.65582	0.04684
		4.70588	-0.00175			4.70588	0.04817
		4.75594	-0.00323			4.75594	0.04649
		4.80601	-0.00395			4.80601	0.04247
		4.85607	-0.00426			4.85607	0.0367
		4.90613	-0.00424			4.90613	0.02973
		4.9562	-0.00389			4.9562	0.02224
		5.00626	-0.00322			5.00626	0.01508
		5.05632	-0.00239			5.05632	0.00913
		5.10638	-0.00157			5.10638	0.00498
		5.15645	-0.00092			5.15645	0.00272
		5.20651	-0.00047			5.20651	0.00192
		5.25657	-0.00022			5.25657	0.00194
		5.30663	-9e-05			5.30663	0.00218
		5.3567	-3e-05			5.3567	0.00225
		5.40676	-1e-05			5.40676	0.00204
		5.45682	0			5.45682	0.00163
		5.50688	0			5.50688	0.00115
		5.55695	0			5.55695	0.00071
		5.60701	0			5.60701	0.00038
		5.65707	0			5.65707	0.00017
		5.70713	0			5.70713	6e-05
		5.7572	0			5.7572	1e-05
		5.80726	0			5.80726	0
		5.85732	0			5.85732	0
		5.90738	0			5.90738	0
		5.95745	0			5.95745	0
		6.00751	0			6.00751	0
		6.05757	0			6.05757	0
		6.10763	0			6.10763	0
		6.1577	0			6.1577	0
		6.20776	0			6.20776	0
		6.25782	0			6.25782	0
		6.30788	0			6.30788	0
		6.35795	0			6.35795	0
		6.40801	0			6.40801	0
		6.45807	0			6.45807	0
		6.50814	0			6.50814	0
		6.5582	0			6.5582	0
		6.60826	0			6.60826	0
		6.65832	0			6.65832	0
		6.70839	0			6.70839	0
		6.75845	0			6.75845	0
		6.80851	0			6.80851	0
		6.85857	0			6.85857	0
		6.90864	0			6.90864	0
		6.9587	0			6.9587	0
		7.00876	0			7.00876	0
		7.05882	0			7.05882	0
		7.10889	0			7.10889	0
		7.15895	0			7.15895	0
		7.20901	0			7.20901	0
		7.25907	0			7.25907	0
		7.30914	0			7.30914	0
		7.3592	0			7.3592	0
		7.40926	0			7.40926	0
		7.45932	0			7.45932	0
		7.50939	0			7.50939	0
		7.55945	0			7.55945	0
		7.60951	0			7.60951	0
		7.65957	0			7.65957	0
		7.70964	0			7.70964	0
		7.7597	0			7.7597	0
		7.80976	0			7.80976	0
		7.85982	0			7.85982	0
		7.90989	0			7.90989	0
		7.95995	0			7.95995	0
		8.01001	0			8.01001	0
		8.06008	0			8.06008	0
		8.11014	0			8.11014	0
		8.1602	0			8.1602	0
		8.21026	0			8.21026	0
		8.26033	0			8.26033	0
		8.31039	0			8.31039	0
		8.36045	0			8.36045	0
		8.41051	0			8.41051	0
		8.46058	0			8.46058	0
		8.51064	0			8.51064	0
		8.5607	0			8.5607	0
		8.61076	0			8.61076	0
		8.66083	0			8.66083	0
		8.71089	0			8.71089	0
		8.76095	0			8.76095	0
		8.81101	0			8.81101	0
		8.86108	0			8.86108	0
		8.91114	0			8.91114	0
		8.9612	0			8.9612	0
		9.01126	0			9.01126	0
		9.06133	0			9.06133	0
		9.11139	0			9.11139	0
		9.16145	0			9.16145	0
		9.21151	0			9.21151	0
		9.26158	0			9.26158	0
		9.31164	0			9.31164	0
		9.3617	0			9.3617	0
		9.41176	0			9.41176	0
		9.46183	0			9.46183	0
		9.51189	0			9.51189	0
		9.56195	0			9.56195	0
		9.61202	0			9.61202	0
		9.66208	0			9.66208	0
		9.71214	0			9.71214	0
		9.7622	0			9.7622	0
		9.81227	0			9.81227	0
		9.86233	0			9.86233	0
		9.91239	0			9.91239	0
		9.96245	0			9.96245	0
		10.0125	0			10.0125	0

## Sheet: Figure 3a
Figure 3a	Mechanisms of Ca3SiO5 dissolution under the influence of APTES. Time-evolution of collective variables during the WT-MetaD simulation.
		Simulation time(ps)	CN(Ca-Ow)	CN(Ca-Oa)	CN(Ca-Os)
		0.001	3e-06	1.00179	4.82763
		0.002	3e-06	1.00175	4.82465
		0.003	3e-06	1.00171	4.82026
		0.004	2e-06	1.00168	4.81474
		0.005	2e-06	1.00164	4.8084
		0.006	2e-06	1.0016	4.80154
		0.007	2e-06	1.00156	4.79447
		0.008	2e-06	1.00152	4.78752
		0.009	1e-06	1.00148	4.78099
		0.01	1e-06	1.00145	4.77515
		0.011	1e-06	1.00142	4.77023
		0.012	1e-06	1.00139	4.76639
		0.013	1e-06	1.00136	4.76375
		0.014	1e-06	1.00133	4.76241
		0.015	1e-06	1.00131	4.76239
		0.016	1e-06	1.00129	4.7637
		0.017	1e-06	1.00127	4.76631
		0.018	0	1.00125	4.7702
		0.019	0	1.00123	4.77529
		0.02	0	1.00121	4.78148
		0.021	0	1.0012	4.7886
		0.022	0	1.00118	4.79648
		0.023	0	1.00117	4.80492
		0.024	0	1.00116	4.81373
		0.025	0	1.00115	4.82273
		0.026	0	1.00113	4.83174
		0.027	0	1.00112	4.84058
		0.028	0	1.00111	4.84912
		0.029	0	1.00109	4.85725
		0.03	0	1.00108	4.86494
		0.031	0	1.00107	4.87215
		0.032	0	1.00106	4.87895
		0.033	0	1.00105	4.88542
		0.034	0	1.00104	4.89163
		0.035	0	1.00103	4.89762
		0.036	0	1.00102	4.90342
		0.037	0	1.00101	4.90904
		0.038	0	1.001	4.9145
		0.039	0	1.00099	4.91991
		0.04	0	1.00098	4.92542
		0.041	0	1.00096	4.93117
		0.042	0	1.00096	4.9372
		0.043	0	1.00095	4.94344
		0.044	0	1.00094	4.94972
		0.045	0	1.00093	4.95581
		0.046	0	1.00092	4.96157
		0.047	0	1.00091	4.96691
		0.048	0	1.0009	4.97182
		0.049	0	1.00089	4.97634
		0.05	0	1.00089	4.98052
		0.051	0	1.00088	4.9844
		0.052	0	1.00087	4.98803
		0.053	0	1.00087	4.9914
		0.054	0	1.00087	4.99454
		0.055	0	1.00086	4.99744
		0.056	0	1.00086	5.0001
		0.057	0	1.00085	5.00254
		0.058	0	1.00085	5.00475
		0.059	0	1.00085	5.00675
		0.06	0	1.00085	5.00853
		0.061	0	1.00085	5.0101
		0.062	0	1.00085	5.01148
		0.063	0	1.00086	5.01267
		0.064	0	1.00086	5.0137
		0.065	0	1.00086	5.01459
		0.066	0	1.00087	5.01536
		0.067	0	1.00087	5.01604
		0.068	0	1.00087	5.01664
		0.069	0	1.00087	5.01717
		0.07	0	1.00088	5.01766
		0.071	0	1.00088	5.01812
		0.072	0	1.00089	5.01855
		0.073	0	1.00089	5.01896
		0.074	0	1.0009	5.01937
		0.075	0	1.0009	5.01976
		0.076	0	1.00091	5.02015
		0.077	0	1.00091	5.02054
		0.078	0	1.00092	5.02093
		0.079	0	1.00092	5.02132
		0.08	0	1.00093	5.02171
		0.081	0	1.00093	5.02208
		0.082	0	1.00094	5.02244
		0.083	0	1.00095	5.02277
		0.084	0	1.00096	5.02307
		0.085	0	1.00096	5.02334
		0.086	0	1.00097	5.02357
		0.087	0	1.00097	5.02379
		0.088	0	1.00098	5.02397
		0.089	0	1.00098	5.02414
		0.09	0	1.00099	5.02427
		0.091	0	1.001	5.02438
		0.092	0	1.00101	5.02447
		0.093	0	1.00101	5.02453
		0.094	0	1.00102	5.02457
		0.095	0	1.00102	5.0246
		0.096	0	1.00103	5.0246
		0.097	0	1.00103	5.02459
		0.098	0	1.00103	5.02456
		0.099	0	1.00104	5.0245
		0.1	0	1.00104	5.02442
		0.101	0	1.00105	5.0243
		0.102	0	1.00105	5.02415
		0.103	0	1.00106	5.02395
		0.104	0	1.00106	5.0237
		0.105	0	1.00106	5.02338
		0.106	0	1.00106	5.02295
		0.107	0	1.00107	5.02238
		0.108	0	1.00107	5.02161
		0.109	0	1.00107	5.02057
		0.11	0	1.00107	5.01917
		0.111	0	1.00108	5.01727
		0.112	0	1.00108	5.01471
		0.113	0	1.00109	5.01131
		0.114	0	1.0011	5.00684
		0.115	0	1.0011	5.0011
		0.116	0	1.00111	4.99391
		0.117	1e-06	1.00111	4.98514
		0.118	1e-06	1.00111	4.97467
		0.119	1e-06	1.00112	4.96239
		0.12	1e-06	1.00113	4.94818
		0.121	1e-06	1.00114	4.93193
		0.122	1e-06	1.00115	4.91347
		0.123	1e-06	1.00116	4.89259
		0.124	1e-06	1.00117	4.86903
		0.125	1e-06	1.00118	4.84241
		0.126	1e-06	1.00119	4.81229
		0.127	2e-06	1.00121	4.77821
		0.128	2e-06	1.00122	4.73997
		0.129	2e-06	1.00124	4.69793
		0.13	2e-06	1.00126	4.65327
		0.131	2e-06	1.00129	4.60785
		0.132	2e-06	1.00132	4.5638
		0.133	2e-06	1.00135	4.52296
		0.134	2e-06	1.00138	4.48662
		0.135	2e-06	1.00142	4.45549
		0.136	2e-06	1.00145	4.42982
		0.137	3e-06	1.00148	4.40957
		0.138	3e-06	1.00151	4.39457
		0.139	3e-06	1.00155	4.38462
		0.14	3e-06	1.00159	4.37957
		0.141	3e-06	1.00163	4.37929
		0.142	3e-06	1.00168	4.38372
		0.143	3e-06	1.00172	4.39278
		0.144	3e-06	1.00177	4.4064
		0.145	3e-06	1.00181	4.42446
		0.146	3e-06	1.00184	4.4468
		0.147	3e-06	1.00188	4.47325
		0.148	3e-06	1.00191	4.50362
		0.149	3e-06	1.00194	4.53744
		0.15	3e-06	1.00198	4.57382
		0.151	3e-06	1.00201	4.61126
		0.152	3e-06	1.00204	4.64863
		0.153	3e-06	1.00207	4.68469
		0.154	3e-06	1.0021	4.71837
		0.155	3e-06	1.00213	4.74887
		0.156	3e-06	1.00215	4.7756
		0.157	3e-06	1.00217	4.79815
		0.158	3e-06	1.0022	4.8163
		0.159	3e-06	1.00222	4.83002
		0.16	3e-06	1.00224	4.83939
		0.161	3e-06	1.00227	4.84452
		0.162	3e-06	1.0023	4.84543
		0.163	3e-06	1.00233	4.84199
		0.164	3e-06	1.00236	4.83392
		0.165	3e-06	1.0024	4.82078
		0.166	3e-06	1.00244	4.80205
		0.167	2e-06	1.00248	4.77717
		0.168	2e-06	1.00253	4.74582
		0.169	2e-06	1.00259	4.70819
		0.17	2e-06	1.00265	4.66526
		0.171	1e-06	1.00271	4.6186
		0.172	1e-06	1.00278	4.56981
		0.173	1e-06	1.00285	4.52005
		0.174	1e-06	1.00293	4.47009
		0.175	0	1.00302	4.42071
		0.176	0	1.00311	4.37284
		0.177	0	1.0032	4.32752
		0.178	0	1.00331	4.28569
		0.179	0	1.00342	4.24795
		0.18	0	1.00354	4.21457
		0.181	0	1.00366	4.1855
		0.182	0	1.00378	4.1603
		0.183	0	1.00391	4.13849
		0.184	0	1.00404	4.11962
		0.185	0	1.00416	4.10327
		0.186	0	1.00428	4.08907
		0.187	0	1.0044	4.07666
		0.188	0	1.00452	4.06574
		0.189	0	1.00463	4.05601
		0.19	0	1.00473	4.04718
		0.191	0	1.00483	4.03899
		0.192	0	1.00491	4.0312
		0.193	0	1.00499	4.02365
		0.194	0	1.00506	4.01619
		0.195	0	1.00513	4.00878
		0.196	0	1.00519	4.0014
		0.197	0	1.00526	3.99407
		0.198	0	1.00532	3.98684
		0.199	0	1.00539	3.97979
		0.2	0	1.00547	3.97298
		0.201	0	1.00555	3.9665
		0.202	0	1.00563	3.96042
		0.203	0	1.00571	3.9548
		0.204	0	1.00579	3.94972
		0.205	0	1.00587	3.94522
		0.206	0	1.00596	3.94136
		0.207	0	1.00606	3.93818
		0.208	0	1.00617	3.93574
		0.209	0	1.0063	3.9341
		0.21	0	1.00643	3.9333
		0.211	0	1.00656	3.93342
		0.212	0	1.0067	3.93449
		0.213	0	1.00684	3.93656
		0.214	0	1.00697	3.93968
		0.215	0	1.0071	3.9439
		0.216	0	1.00722	3.94928
		0.217	0	1.00735	3.95589
		0.218	0	1.00748	3.96381
		0.219	0	1.00759	3.97307
		0.22	0	1.0077	3.9837
		0.221	0	1.00779	3.99568
		0.222	0	1.00785	4.00893
		0.223	0	1.0079	4.02341
		0.224	0	1.00792	4.03908
		0.225	0	1.00791	4.05593
		0.226	0	1.00787	4.07395
		0.227	0	1.00779	4.0931
		0.228	0	1.00768	4.11333
		0.229	1e-06	1.00753	4.13461
		0.23	1e-06	1.00734	4.15691
		0.231	1e-06	1.00712	4.18027
		0.232	1e-06	1.00688	4.20477
		0.233	1e-06	1.00663	4.23055
		0.234	1e-06	1.00638	4.25776
		0.235	1e-06	1.00614	4.28656
		0.236	1e-06	1.00589	4.31704
		0.237	1e-06	1.00565	4.34908
		0.238	1e-06	1.00542	4.38233
		0.239	1e-06	1.00519	4.41628
		0.24	1e-06	1.00497	4.45044
		0.241	0	1.00475	4.48439
		0.242	0	1.00454	4.51844
		0.243	0	1.00434	4.55284
		0.244	0	1.00415	4.58761
		0.245	0	1.00397	4.6225
		0.246	0	1.0038	4.65702
		0.247	0	1.00365	4.69057
		0.248	0	1.00351	4.72243
		0.249	0	1.00338	4.75191
		0.25	0	1.00326	4.77848
		0.251	0	1.00316	4.80194
		0.252	0	1.00306	4.82236
		0.253	0	1.00296	4.84005
		0.254	0	1.00287	4.85539
		0.255	0	1.00279	4.86878
		0.256	0	1.00272	4.88056
		0.257	0	1.00264	4.891
		0.258	0	1.00258	4.90026
		0.259	0	1.00251	4.90848
		0.26	0	1.00245	4.91569
		0.261	0	1.0024	4.92194
		0.262	0	1.00234	4.92725
		0.263	0	1.0023	4.93166
		0.264	0	1.00225	4.93526
		0.265	0	1.00221	4.93814
		0.266	0	1.00217	4.9404
		0.267	0	1.00214	4.94215
		0.268	0	1.0021	4.9435
		0.269	0	1.00206	4.94453
		0.27	0	1.00203	4.94528
		0.271	0	1.002	4.9458
		0.272	0	1.00197	4.94609
		0.273	0	1.00194	4.94621
		0.274	0	1.00191	4.94618
		0.275	0	1.00189	4.94609
		0.276	0	1.00187	4.94602
		0.277	0	1.00185	4.94607
		0.278	0	1.00183	4.94634
		0.279	0	1.00181	4.94693
		0.28	0	1.00179	4.94791
		0.281	0	1.00178	4.9493
		0.282	0	1.00177	4.95111
		0.283	1e-06	1.00177	4.95331
		0.284	1e-06	1.00176	4.95583
		0.285	1e-06	1.00176	4.95858
		0.286	1e-06	1.00176	4.96149
		0.287	1e-06	1.00176	4.96443
		0.288	1e-06	1.00176	4.96734
		0.289	1e-06	1.00176	4.97013
		0.29	1e-06	1.00177	4.97275
		0.291	1e-06	1.00178	4.97517
		0.292	1e-06	1.00179	4.97737
		0.293	1e-06	1.0018	4.97936
		0.294	1e-06	1.00181	4.98113
		0.295	1e-06	1.00182	4.98269
		0.296	1e-06	1.00184	4.98405
		0.297	1e-06	1.00185	4.98521
		0.298	1e-06	1.00186	4.9862
		0.299	1e-06	1.00188	4.98701
		0.3	1e-06	1.0019	4.98768
		0.301	1e-06	1.00192	4.98823
		0.302	0	1.00195	4.98868
		0.303	0	1.00198	4.98906
		0.304	0	1.002	4.98937
		0.305	0	1.00203	4.98963
		0.306	0	1.00206	4.98984
		0.307	0	1.00209	4.99
		0.308	0	1.00213	4.9901
		0.309	0	1.00217	4.99013
		0.31	0	1.0022	4.99008
		0.311	0	1.00224	4.98996
		0.312	0	1.00229	4.98975
		0.313	0	1.00233	4.98946
		0.314	0	1.00237	4.9891
		0.315	0	1.00241	4.98866
		0.316	0	1.00244	4.98817
		0.317	0	1.00248	4.98762
		0.318	0	1.00251	4.98705
		0.319	0	1.00253	4.98647
		0.32	0	1.00255	4.98592
		0.321	0	1.00258	4.98543
		0.322	0	1.00259	4.98502
		0.323	0	1.00261	4.98471
		0.324	0	1.00262	4.98452
		0.325	0	1.00263	4.98446
		0.326	0	1.00263	4.98455
		0.327	0	1.00264	4.98479
		0.328	0	1.00264	4.9852
		0.329	0	1.00265	4.98577
		0.33	0	1.00267	4.98652
		0.331	0	1.00269	4.98744
		0.332	0	1.00272	4.98852
		0.333	0	1.00275	4.98974
		0.334	0	1.00278	4.99105
		0.335	0	1.00282	4.99242
		0.336	0	1.00286	4.99378
		0.337	0	1.0029	4.9951
		0.338	0	1.00296	4.99633
		0.339	0	1.00304	4.99744
		0.34	0	1.00313	4.99841
		0.341	0	1.00323	4.99923
		0.342	0	1.00335	4.99989
		0.343	0	1.00348	5.0004
		0.344	0	1.00362	5.00076
		0.345	0	1.00378	5.00097
		0.346	0	1.00395	5.00107
		0.347	0	1.00414	5.00104
		0.348	0	1.00435	5.00093
		0.349	0	1.00457	5.00075
		0.35	0	1.0048	5.00052
		0.351	0	1.00504	5.00027
		0.352	0	1.00529	5.00001
		0.353	0	1.00555	4.99979
		0.354	0	1.00582	4.99961
		0.355	0	1.0061	4.9995
		0.356	0	1.00639	4.99947
		0.357	0	1.0067	4.99952
		0.358	0	1.00703	4.99964
		0.359	0	1.00736	4.99984
		0.36	0	1.0077	5.0001
		0.361	0	1.00804	5.0004
		0.362	0	1.00838	5.00073
		0.363	0	1.00873	5.00106
		0.364	0	1.00909	5.00136
		0.365	0	1.00946	5.00161
		0.366	0	1.00984	5.00178
		0.367	0	1.01024	5.00186
		0.368	0	1.01066	5.00184
		0.369	0	1.0111	5.00172
		0.37	0	1.01156	5.0015
		0.371	0	1.01203	5.00119
		0.372	0	1.01252	5.00082
		0.373	0	1.01301	5.00042
		0.374	0	1.0135	5
		0.375	0	1.01397	4.99959
		0.376	0	1.01444	4.99919
		0.377	0	1.01488	4.99883
		0.378	0	1.01531	4.99851
		0.379	0	1.0157	4.99822
		0.38	0	1.01607	4.99796
		0.381	0	1.01639	4.99772
		0.382	0	1.01666	4.9975
		0.383	0	1.01687	4.99727
		0.384	0	1.01701	4.99703
		0.385	0	1.01708	4.99677
		0.386	0	1.01707	4.99648
		0.387	0	1.01698	4.99615
		0.388	0	1.01682	4.99575
		0.389	0	1.01659	4.99529
		0.39	0	1.01629	4.99473
		0.391	0	1.01595	4.99407
		0.392	0	1.01556	4.9933
		0.393	0	1.01515	4.99238
		0.394	0	1.01473	4.99132
		0.395	0	1.0143	4.99008
		0.396	0	1.01388	4.98866
		0.397	0	1.01348	4.98702
		0.398	0	1.01311	4.98515
		0.399	0	1.01277	4.98303
		0.4	0	1.01248	4.98064
		0.401	0	1.01224	4.97794
		0.402	0	1.01206	4.97492
		0.403	0	1.01193	4.97154
		0.404	0	1.01186	4.96774
		0.405	0	1.01185	4.96346
		0.406	0	1.01189	4.95863
		0.407	0	1.01199	4.95313
		0.408	0	1.01215	4.94681
		0.409	0	1.01238	4.93949
		0.41	0	1.01269	4.93087
		0.411	0	1.01306	4.92059
		0.412	0	1.01352	4.90811
		0.413	0	1.01405	4.89262
		0.414	0	1.01468	4.873
		0.415	0	1.01541	4.84767
		0.416	0	1.01626	4.81465
		0.417	0	1.01725	4.77202
		0.418	0	1.01841	4.71913
		0.419	0	1.01975	4.65813
		0.42	0	1.02126	4.59356
		0.421	0	1.02294	4.5297
		0.422	0	1.02482	4.46784
		0.423	0	1.0269	4.4087
		0.424	0	1.02918	4.3534
		0.425	0	1.03166	4.30315
		0.426	0	1.03434	4.25872
		0.427	0	1.03724	4.22027
		0.428	0	1.04036	4.1875
		0.429	0	1.04375	4.15986
		0.43	0	1.04742	4.13668
		0.431	0	1.05142	4.11728
		0.432	0	1.0558	4.10104
		0.433	0	1.06064	4.08742
		0.434	0	1.06603	4.07596
		0.435	0	1.07213	4.0663
		0.436	0	1.07911	4.05813
		0.437	0	1.08716	4.0512
		0.438	0	1.09647	4.04532
		0.439	0	1.1072	4.04032
		0.44	0	1.11952	4.03606
		0.441	0	1.13359	4.03244
		0.442	0	1.14967	4.02935
		0.443	0	1.1681	4.02673
		0.444	0	1.18923	4.0245
		0.445	0	1.21347	4.02263
		0.446	0	1.24116	4.02107
		0.447	0	1.27257	4.01981
		0.448	0	1.30779	4.0188
		0.449	0	1.34673	4.01805
		0.45	0	1.3891	4.0175
		0.451	0	1.43443	4.01713
		0.452	0	1.48274	4.01688
		0.453	0	1.53367	4.01672
		0.454	0	1.58611	4.0166
		0.455	1e-06	1.6383	4.01651
		0.456	1e-06	1.68828	4.01643
		0.457	1e-06	1.73441	4.01635
		0.458	2e-06	1.7758	4.01629
		0.459	2e-06	1.81225	4.01623
		0.46	2e-06	1.84398	4.01619
		0.461	3e-06	1.87127	4.01615
		0.462	3e-06	1.89429	4.01612
		0.463	4e-06	1.91324	4.01609
		0.464	4e-06	1.92852	4.01607
		0.465	4e-06	1.94064	4.01604
		0.466	5e-06	1.9502	4.016
		0.467	5e-06	1.95773	4.01594
		0.468	6e-06	1.9637	4.01585
		0.469	6e-06	1.96848	4.01575
		0.47	6e-06	1.97234	4.01562
		0.471	7e-06	1.97545	4.01546
		0.472	7e-06	1.97795	4.01529
		0.473	8e-06	1.97995	4.01511
		0.474	8e-06	1.98156	4.01494
		0.475	9e-06	1.98285	4.01477
		0.476	9e-06	1.98391	4.01462
		0.477	1e-05	1.98476	4.0145
		0.478	1e-05	1.98544	4.01443
		0.479	1.1e-05	1.98595	4.01441
		0.48	1.1e-05	1.98631	4.01444
		0.481	1.2e-05	1.98653	4.01454
		0.482	1.2e-05	1.98663	4.01471
		0.483	1.2e-05	1.98666	4.01495
		0.484	1.3e-05	1.98664	4.01527
		0.485	1.3e-05	1.98659	4.01567
		0.486	1.4e-05	1.98649	4.01615
		0.487	1.4e-05	1.98636	4.0167
		0.488	1.4e-05	1.98617	4.01732
		0.489	1.4e-05	1.98591	4.01802
		0.49	1.5e-05	1.98559	4.01878
		0.491	1.5e-05	1.98521	4.0196
		0.492	1.5e-05	1.98475	4.02047
		0.493	1.5e-05	1.98422	4.02139
		0.494	1.6e-05	1.98357	4.02232
		0.495	1.6e-05	1.98277	4.02323
		0.496	1.6e-05	1.98177	4.02407
		0.497	1.6e-05	1.98054	4.02477
		0.498	1.6e-05	1.97907	4.02523
		0.499	1.6e-05	1.97737	4.02533
		0.5	1.6e-05	1.97547	4.02496
		0.501	1.6e-05	1.97347	4.02397
		0.502	1.5e-05	1.97145	4.0222
		0.503	1.5e-05	1.96947	4.01948
		0.504	1.5e-05	1.96748	4.01558
		0.505	1.5e-05	1.96541	4.01026
		0.506	1.5e-05	1.96317	4.00328
		0.507	1.4e-05	1.96072	3.99447
		0.508	1.4e-05	1.95801	3.98379
		0.509	1.4e-05	1.95501	3.97133
		0.51	1.3e-05	1.95168	3.95731
		0.511	1.3e-05	1.94804	3.94197
		0.512	1.2e-05	1.94416	3.92538
		0.513	1.2e-05	1.94018	3.9075
		0.514	1.2e-05	1.93627	3.88829
		0.515	1.1e-05	1.93256	3.8678
		0.516	1.1e-05	1.92913	3.84628
		0.517	1e-05	1.92598	3.82426
		0.518	1e-05	1.92311	3.80251
		0.519	9e-06	1.92044	3.78189
		0.52	9e-06	1.91793	3.76322
		0.521	9e-06	1.91555	3.74707
		0.522	8e-06	1.91329	3.73384
		0.523	8e-06	1.9112	3.72371
		0.524	7e-06	1.9094	3.71671
		0.525	7e-06	1.90795	3.71274
		0.526	7e-06	1.90676	3.71155
		0.527	6e-06	1.90554	3.7128
		0.528	6e-06	1.90394	3.71605
		0.529	5e-06	1.90163	3.72088
		0.53	5e-06	1.89841	3.72684
		0.531	5e-06	1.89418	3.73356
		0.532	4e-06	1.88903	3.74071
		0.533	4e-06	1.88327	3.748
		0.534	4e-06	1.87747	3.75524
		0.535	4e-06	1.87221	3.76226
		0.536	3e-06	1.86767	3.76888
		0.537	3e-06	1.86345	3.77499
		0.538	3e-06	1.85886	3.78046
		0.539	3e-06	1.85331	3.78525
		0.54	2e-06	1.84644	3.78939
		0.541	2e-06	1.8381	3.79303
		0.542	2e-06	1.82826	3.79654
		0.543	2e-06	1.8171	3.80038
		0.544	2e-06	1.80495	3.80496
		0.545	2e-06	1.79222	3.81064
		0.546	2e-06	1.77902	3.81779
		0.547	1e-06	1.76493	3.82699
		0.548	1e-06	1.74912	3.83905
		0.549	1e-06	1.73076	3.85492
		0.55	1e-06	1.70926	3.87541
		0.551	1e-06	1.68444	3.90094
		0.552	1e-06	1.65665	3.93132
		0.553	1e-06	1.62687	3.96585
		0.554	1e-06	1.59651	4.00349
		0.555	1e-06	1.56701	4.04331
		0.556	1e-06	1.53932	4.08472
		0.557	0	1.5137	4.12738
		0.558	0	1.48987	4.17088
		0.559	0	1.46733	4.21458
		0.56	0	1.4457	4.25762
		0.561	0	1.42471	4.29928
		0.562	0	1.40432	4.33896
		0.563	0	1.38458	4.37635
		0.564	0	1.36563	4.41126
		0.565	0	1.34767	4.44359
		0.566	0	1.33094	4.47337
		0.567	0	1.31573	4.50082
		0.568	0	1.30225	4.52631
		0.569	0	1.29054	4.55026
		0.57	0	1.28055	4.57299
		0.571	0	1.27213	4.59475
		0.572	0	1.26497	4.61612
		0.573	0	1.25887	4.63751
		0.574	1e-06	1.25369	4.65912
		0.575	1e-06	1.24949	4.68096
		0.576	1e-06	1.24652	4.70285
		0.577	1e-06	1.24522	4.72442
		0.578	1e-06	1.24612	4.74525
		0.579	1e-06	1.24971	4.76481
		0.58	1e-06	1.2565	4.78262
		0.581	1e-06	1.26695	4.79831
		0.582	1e-06	1.28157	4.8117
		0.583	2e-06	1.30082	4.82279
		0.584	2e-06	1.32502	4.83167
		0.585	2e-06	1.35427	4.83852
		0.586	2e-06	1.38859	4.84343
		0.587	2e-06	1.42782	4.8464
		0.588	2e-06	1.47149	4.8472
		0.589	3e-06	1.51852	4.84552
		0.59	3e-06	1.56725	4.84098
		0.591	3e-06	1.61606	4.83327
		0.592	3e-06	1.66355	4.82219
		0.593	3e-06	1.70867	4.80768
		0.594	3e-06	1.75074	4.78979
		0.595	3e-06	1.78938	4.76864
		0.596	4e-06	1.82448	4.74439
		0.597	4e-06	1.85607	4.71726
		0.598	4e-06	1.88414	4.6875
		0.599	4e-06	1.90852	4.65547
		0.6	4e-06	1.92903	4.62162
		0.601	4e-06	1.94572	4.58653
		0.602	4e-06	1.959	4.54995
		0.603	4e-06	1.96935	4.51186
		0.604	4e-06	1.9773	4.47253
		0.605	4e-06	1.98334	4.43262
		0.606	5e-06	1.98789	4.39298
		0.607	5e-06	1.99131	4.35453
		0.608	5e-06	1.99386	4.31798
		0.609	4e-06	1.99575	4.2838
		0.61	4e-06	1.99712	4.25224
		0.611	4e-06	1.99808	4.22332
		0.612	4e-06	1.99876	4.19702
		0.613	4e-06	1.99922	4.17335
		0.614	4e-06	1.99954	4.15247
		0.615	4e-06	1.99977	4.13474
		0.616	4e-06	1.99992	4.12082
		0.617	4e-06	2.00003	4.11157
		0.618	4e-06	2.0001	4.10799
		0.619	4e-06	2.00015	4.11109
		0.62	4e-06	2.00018	4.12181
		0.621	4e-06	2.00017	4.14094
		0.622	4e-06	2.00012	4.16908
		0.623	4e-06	2.00002	4.20638
		0.624	4e-06	1.99985	4.25231
		0.625	4e-06	1.99957	4.30524
		0.626	3e-06	1.99917	4.36252
		0.627	3e-06	1.9986	4.42107
		0.628	3e-06	1.99784	4.47826
		0.629	3e-06	1.99687	4.53252
		0.63	3e-06	1.99564	4.58334
		0.631	3e-06	1.99408	4.63072
		0.632	3e-06	1.99201	4.67562
		0.633	3e-06	1.98917	4.71827
		0.634	2e-06	1.98527	4.75828
		0.635	2e-06	1.9799	4.79503
		0.636	2e-06	1.97262	4.82798
		0.637	2e-06	1.96298	4.85686
		0.638	2e-06	1.95053	4.88161
		0.639	2e-06	1.93492	4.90236
		0.64	2e-06	1.91575	4.91938
		0.641	2e-06	1.8925	4.93308
		0.642	1e-06	1.8646	4.94391
		0.643	1e-06	1.83159	4.95236
		0.644	1e-06	1.7933	4.95885
		0.645	1e-06	1.74998	4.96377
		0.646	1e-06	1.70234	4.96743
		0.647	1e-06	1.65152	4.97007
		0.648	0	1.59903	4.97186
		0.649	0	1.54645	4.97294
		0.65	0	1.49518	4.9734
		0.651	0	1.44649	4.97329
		0.652	0	1.40129	4.97263
		0.653	0	1.36034	4.97143
		0.654	0	1.32426	4.96969
		0.655	0	1.29343	4.96737
		0.656	0	1.26785	4.96442
		0.657	0	1.24728	4.96077
		0.658	0	1.23132	4.95629
		0.659	0	1.2196	4.9508
		0.66	0	1.21183	4.94407
		0.661	0	1.20785	4.93585
		0.662	0	1.20752	4.92586
		0.663	0	1.21074	4.91382
		0.664	0	1.2174	4.89941
		0.665	0	1.22747	4.88217
		0.666	0	1.24101	4.8615
		0.667	0	1.25819	4.83677
		0.668	0	1.27918	4.80755
		0.669	0	1.30412	4.77406
		0.67	0	1.33304	4.7373
		0.671	0	1.36602	4.69884
		0.672	0	1.40325	4.66008
		0.673	0	1.4448	4.6219
		0.674	0	1.49037	4.58469
		0.675	0	1.53905	4.54869
		0.676	0	1.58938	4.51426
		0.677	0	1.63959	4.48183
		0.678	0	1.68806	4.45166
		0.679	0	1.73347	4.42382
		0.68	0	1.77503	4.39816
		0.681	0	1.81236	4.37452
		0.682	0	1.84542	4.35274
		0.683	0	1.87432	4.33275
		0.684	0	1.89929	4.31457
		0.685	0	1.92054	4.29824
		0.686	0	1.93832	4.28388
		0.687	0	1.95289	4.27161
		0.688	0	1.96455	4.26164
		0.689	0	1.97367	4.25426
		0.69	0	1.98069	4.24984
		0.691	0	1.98603	4.24881
		0.692	0	1.99006	4.25156
		0.693	0	1.99309	4.2585
		0.694	0	1.99534	4.27009
		0.695	0	1.99698	4.28677
		0.696	0	1.99817	4.30886
		0.697	0	1.999	4.33609
		0.698	0	1.99957	4.36728
		0.699	0	1.99997	4.40014
		0.7	0	2.00025	4.43177
		0.701	0	2.00044	4.45962
		0.702	0	2.00058	4.48202
		0.703	0	2.00068	4.49819
		0.704	0	2.00075	4.50772
		0.705	0	2.00079	4.5103
		0.706	0	2.00082	4.50572
		0.707	0	2.00083	4.49409
		0.708	0	2.00082	4.47608
		0.709	0	2.00081	4.45294
		0.71	0	2.00078	4.42624
		0.711	0	2.00075	4.39762
		0.712	0	2.0007	4.36854
		0.713	0	2.00064	4.34012
		0.714	0	2.00056	4.31321
		0.715	0	2.00046	4.28843
		0.716	0	2.00033	4.2662
		0.717	0	2.00015	4.2467
		0.718	0	1.9999	4.22994
		0.719	0	1.99955	4.21575
		0.72	0	1.99907	4.20396
		0.721	0	1.99841	4.19436
		0.722	0	1.99752	4.18676
		0.723	0	1.99635	4.18101
		0.724	0	1.99484	4.17703
		0.725	0	1.9929	4.17478
		0.726	0	1.99045	4.17424
		0.727	0	1.98735	4.17546
		0.728	0	1.98344	4.17851
		0.729	0	1.97853	4.18354
		0.73	0	1.97241	4.19072
		0.731	0	1.9648	4.20033
		0.732	0	1.95538	4.21269
		0.733	0	1.94382	4.22822
		0.734	0	1.92969	4.24743
		0.735	0	1.91243	4.2709
		0.736	0	1.89125	4.29928
		0.737	0	1.86514	4.33317
		0.738	0	1.83302	4.37291
		0.739	0	1.79404	4.41838
		0.74	0	1.74786	4.46891
		0.741	0	1.695	4.52347
		0.742	0	1.63713	4.58079
		0.743	0	1.57707	4.63912
		0.744	0	1.51795	4.69629
		0.745	0	1.46194	4.75028
		0.746	0	1.41025	4.79932
		0.747	0	1.36362	4.84202
		0.748	0	1.32274	4.87769
		0.749	0	1.28822	4.90643
		0.75	0	1.26035	4.92893
		0.751	0	1.23909	4.94621
		0.752	0	1.22397	4.95934
		0.753	0	1.21453	4.96924
		0.754	0	1.21024	4.97666
		0.755	0	1.21051	4.9822
		0.756	0	1.21478	4.98633
		0.757	0	1.22267	4.98941
		0.758	0	1.23404	4.9917
		0.759	0	1.24903	4.9934
		0.76	0	1.26806	4.99464
		0.761	0	1.29179	4.99553
		0.762	0	1.32106	4.99614
		0.763	0	1.35676	4.99651
		0.764	0	1.3995	4.99669
		0.765	0	1.44924	4.9967
		0.766	0	1.50498	4.99656
		0.767	0	1.56474	4.99631
		0.768	0	1.62575	4.99595
		0.769	0	1.68529	4.99551
		0.77	0	1.74111	4.99497
		0.771	0	1.7916	4.99435
		0.772	1e-06	1.83582	4.99363
		0.773	1e-06	1.87342	4.99278
		0.774	1e-06	1.90453	4.99179
		0.775	1e-06	1.92958	4.99063
		0.776	2e-06	1.94924	4.98926
		0.777	2e-06	1.96426	4.98766
		0.778	2e-06	1.97545	4.98579
		0.779	3e-06	1.98357	4.98362
		0.78	3e-06	1.9893	4.98113
		0.781	3e-06	1.99325	4.97828
		0.782	4e-06	1.99589	4.97507
		0.783	4e-06	1.99763	4.97147
		0.784	4e-06	1.99874	4.96748
		0.785	5e-06	1.99944	4.9631
		0.786	5e-06	1.99986	4.95835
		0.787	5e-06	2.00012	4.95325
		0.788	5e-06	2.00026	4.94786
		0.789	6e-06	2.00035	4.94224
		0.79	6e-06	2.0004	4.93648
		0.791	7e-06	2.00044	4.93068
		0.792	7e-06	2.00046	4.92494
		0.793	8e-06	2.00047	4.91939
		0.794	8e-06	2.00049	4.91413
		0.795	8e-06	2.0005	4.90926
		0.796	9e-06	2.00051	4.90486
		0.797	9e-06	2.00053	4.90102
		0.798	9e-06	2.00054	4.89777
		0.799	1e-05	2.00056	4.89516
		0.8	1e-05	2.00058	4.89319
		0.801	1e-05	2.0006	4.89185
		0.802	1e-05	2.00062	4.89108
		0.803	1e-05	2.00065	4.89079
		0.804	1e-05	2.00068	4.89084
		0.805	1e-05	2.0007	4.89106
		0.806	1e-05	2.00073	4.89126
		0.807	1e-05	2.00077	4.89122
		0.808	1e-05	2.0008	4.89074
		0.809	1e-05	2.00083	4.88963
		0.81	1e-05	2.00086	4.88771
		0.811	1e-05	2.00089	4.88484
		0.812	1e-05	2.00091	4.8809
		0.813	1e-05	2.00093	4.87578
		0.814	1e-05	2.00094	4.86933
		0.815	1e-05	2.00094	4.86139
		0.816	1e-05	2.00093	4.85176
		0.817	1e-05	2.00091	4.84021
		0.818	1e-05	2.00087	4.82658
		0.819	9e-06	2.00079	4.81083
		0.82	9e-06	2.00067	4.79306
		0.821	9e-06	2.0005	4.77357
		0.822	9e-06	2.00025	4.75279
		0.823	9e-06	1.99992	4.73117
		0.824	9e-06	1.99947	4.70917
		0.825	9e-06	1.99889	4.68719
		0.826	9e-06	1.99814	4.66556
		0.827	9e-06	1.99718	4.6446
		0.828	9e-06	1.996	4.62459
		0.829	9e-06	1.99457	4.60575
		0.83	9e-06	1.99287	4.58823
		0.831	9e-06	1.99093	4.57208
		0.832	9e-06	1.98876	4.55733
		0.833	9e-06	1.98639	4.54396
		0.834	9e-06	1.98383	4.53194
		0.835	9e-06	1.98105	4.52127
		0.836	9e-06	1.97801	4.51191
		0.837	9e-06	1.97467	4.50386
		0.838	9e-06	1.97103	4.49713
		0.839	9e-06	1.9671	4.49176
		0.84	9e-06	1.96294	4.4878
		0.841	9e-06	1.95864	4.4853
		0.842	9e-06	1.95432	4.48421
		0.843	9e-06	1.95009	4.48446
		0.844	9e-06	1.94608	4.48596
		0.845	1e-05	1.94232	4.48858
		0.846	1e-05	1.93879	4.49217
		0.847	1e-05	1.93541	4.49655
		0.848	1e-05	1.93209	4.50151
		0.849	1e-05	1.92872	4.50681
		0.85	1e-05	1.92517	4.5122
		0.851	1.1e-05	1.92132	4.51741
		0.852	1.1e-05	1.91709	4.52215
		0.853	1.1e-05	1.91245	4.52618
		0.854	1.1e-05	1.90742	4.52936
		0.855	1.1e-05	1.90203	4.53165
		0.856	1.1e-05	1.89622	4.53306
		0.857	1.2e-05	1.8898	4.53366
		0.858	1.2e-05	1.88245	4.5335
		0.859	1.2e-05	1.8738	4.53269
		0.86	1.2e-05	1.86341	4.53137
		0.861	1.2e-05	1.85076	4.52979
		0.862	1.2e-05	1.83531	4.52824
		0.863	1.2e-05	1.81656	4.52702
		0.864	1.2e-05	1.7941	4.52638
		0.865	1.2e-05	1.76754	4.52651
		0.866	1.2e-05	1.73658	4.52752
		0.867	1.2e-05	1.7011	4.52943
		0.868	1.2e-05	1.66129	4.53218
		0.869	1.2e-05	1.61795	4.53563
		0.87	1.1e-05	1.57271	4.53959
		0.871	1.1e-05	1.52784	4.54382
		0.872	1.1e-05	1.48472	4.54834
		0.873	1.1e-05	1.44424	4.55313
		0.874	1.1e-05	1.40678	4.55808
		0.875	1.1e-05	1.37246	4.56302
		0.876	1.1e-05	1.34141	4.56781
		0.877	1.1e-05	1.31374	4.57229
		0.878	1.1e-05	1.2895	4.57632
		0.879	1.1e-05	1.26854	4.5798
		0.88	1e-05	1.25054	4.58267
		0.881	1e-05	1.23513	4.58486
		0.882	1e-05	1.22193	4.58632
		0.883	1e-05	1.21062	4.587
		0.884	1e-05	1.20091	4.58682
		0.885	1e-05	1.19257	4.58569
		0.886	1e-05	1.18542	4.58352
		0.887	1e-05	1.17934	4.58023
		0.888	1e-05	1.17421	4.57573
		0.889	1e-05	1.16995	4.56994
		0.89	1e-05	1.16653	4.56275
		0.891	1e-05	1.16399	4.55405
		0.892	1e-05	1.16244	4.54367
		0.893	1e-05	1.16198	4.53141
		0.894	1e-05	1.16266	4.51703
		0.895	1e-05	1.16445	4.50025
		0.896	1e-05	1.16732	4.48082
		0.897	1e-05	1.17129	4.45857
		0.898	1e-05	1.17643	4.43342
		0.899	1e-05	1.18285	4.4055
		0.9	1e-05	1.19071	4.37522
		0.901	1e-05	1.20018	4.34315
		0.902	1e-05	1.21155	4.30957
		0.903	1e-05	1.2251	4.27493
		0.904	1e-05	1.24098	4.23974
		0.905	1e-05	1.25917	4.20456
		0.906	1e-05	1.27942	4.16987
		0.907	1e-05	1.30139	4.13603
		0.908	1e-05	1.32467	4.10334
		0.909	1e-05	1.34897	4.07196
		0.91	1e-05	1.37421	4.04196
		0.911	1e-05	1.40058	4.01335
		0.912	1e-05	1.42844	3.98607
		0.913	1e-05	1.45818	3.96001
		0.914	1e-05	1.48989	3.9351
		0.915	1e-05	1.52322	3.91138
		0.916	1e-05	1.5573	3.889
		0.917	1e-05	1.59085	3.86825
		0.918	9e-06	1.62255	3.84947
		0.919	9e-06	1.65128	3.83291
		0.92	9e-06	1.67633	3.81873
		0.921	9e-06	1.69745	3.80689
		0.922	9e-06	1.71469	3.79726
		0.923	9e-06	1.72832	3.78962
		0.924	8e-06	1.7387	3.78374
		0.925	8e-06	1.74617	3.77942
		0.926	8e-06	1.75102	3.77651
		0.927	8e-06	1.7534	3.77492
		0.928	7e-06	1.75332	3.77458
		0.929	7e-06	1.75068	3.77545
		0.93	7e-06	1.74536	3.77747
		0.931	7e-06	1.73717	3.78057
		0.932	6e-06	1.72579	3.7847
		0.933	6e-06	1.71085	3.78984
		0.934	6e-06	1.69192	3.79603
		0.935	5e-06	1.66868	3.80332
		0.936	5e-06	1.64104	3.81179
		0.937	5e-06	1.6094	3.8214
		0.938	4e-06	1.57464	3.83203
		0.939	4e-06	1.53793	3.84335
		0.94	4e-06	1.50036	3.85497
		0.941	3e-06	1.46284	3.86645
		0.942	3e-06	1.42604	3.87751
		0.943	3e-06	1.39048	3.88801
		0.944	3e-06	1.35655	3.8979
		0.945	3e-06	1.32456	3.90727
		0.946	2e-06	1.29479	3.91625
		0.947	2e-06	1.2675	3.92497
		0.948	2e-06	1.24285	3.93359
		0.949	2e-06	1.22091	3.94219
		0.95	1e-06	1.20158	3.95083
		0.951	1e-06	1.18461	3.95953
		0.952	1e-06	1.16972	3.96829
		0.953	1e-06	1.15658	3.97708
		0.954	1e-06	1.14492	3.98587
		0.955	1e-06	1.13447	3.99469
		0.956	0	1.12502	4.00357
		0.957	0	1.11641	4.01259
		0.958	0	1.10849	4.02185
		0.959	0	1.10119	4.03144
		0.96	0	1.09444	4.04145
		0.961	0	1.0882	4.05192
		0.962	0	1.0824	4.06297
		0.963	0	1.07699	4.07465
		0.964	0	1.07193	4.087
		0.965	0	1.06718	4.10004
		0.966	0	1.06269	4.11374
		0.967	0	1.05845	4.12806
		0.968	0	1.05445	4.14291
		0.969	0	1.05071	4.1582
		0.97	0	1.04724	4.17388
		0.971	0	1.04402	4.1899
		0.972	0	1.04103	4.20627
		0.973	0	1.03824	4.22296
		0.974	0	1.03563	4.23996
		0.975	0	1.03318	4.25726
		0.976	0	1.03089	4.27485
		0.977	0	1.02876	4.29272
		0.978	0	1.0268	4.31083
		0.979	0	1.02503	4.3291
		0.98	0	1.02345	4.34739
		0.981	0	1.02206	4.36552
		0.982	0	1.02085	4.38333
		0.983	0	1.0198	4.40066
		0.984	0	1.0189	4.41743
		0.985	0	1.01812	4.43365
		0.986	0	1.01745	4.4494
		0.987	0	1.01689	4.46489
		0.988	0	1.01642	4.4803
		0.989	0	1.01603	4.49592
		0.99	0	1.01573	4.51204
		0.991	0	1.0155	4.52895
		0.992	0	1.01533	4.54717
		0.993	0	1.01523	4.56714
		0.994	0	1.01517	4.58911
		0.995	0	1.01516	4.61311
		0.996	0	1.01518	4.63876
		0.997	0	1.01524	4.66521
		0.998	0	1.01533	4.69115
		0.999	0	1.01547	4.71507
		1	0	1.01567	4.73558
		1.001	0	1.01593	4.75172
		1.002	0	1.01628	4.76292
		1.003	0	1.01672	4.76898
		1.004	0	1.01726	4.76985
		1.005	0	1.01788	4.76556
		1.006	0	1.01859	4.7562
		1.007	0	1.01937	4.74196
		1.008	0	1.02023	4.72335
		1.009	0	1.02114	4.70125
		1.01	0	1.02212	4.67696
		1.011	0	1.02314	4.65191
		1.012	0	1.02421	4.6274
		1.013	0	1.02533	4.60431
		1.014	0	1.02651	4.58302
		1.015	0	1.02774	4.56348
		1.016	0	1.02902	4.54536
		1.017	0	1.03037	4.52816
		1.018	0	1.03179	4.51128
		1.019	0	1.03332	4.4941
		1.02	0	1.03497	4.47603
		1.021	0	1.03679	4.45656
		1.022	0	1.03884	4.43508
		1.023	0	1.04116	4.41116
		1.024	0	1.04382	4.38472
		1.025	0	1.04688	4.35611
		1.026	0	1.05036	4.32609
		1.027	0	1.05426	4.29571
		1.028	0	1.05858	4.26606
		1.029	0	1.06332	4.23801
		1.03	0	1.06846	4.21209
		1.031	0	1.07403	4.18852
		1.032	0	1.08008	4.16724
		1.033	0	1.08671	4.14806
		1.034	0	1.09401	4.13071
		1.035	0	1.10204	4.11492
		1.036	0	1.11086	4.10043
		1.037	0	1.12052	4.08701
		1.038	0	1.13108	4.07453
		1.039	0	1.14263	4.0629
		1.04	0	1.15522	4.05208
		1.041	0	1.16891	4.04207
		1.042	0	1.18374	4.03287
		1.043	0	1.19976	4.02445
		1.044	0	1.21698	4.01679
		1.045	0	1.23542	4.00985
		1.046	0	1.2551	4.00364
		1.047	0	1.27597	3.99812
		1.048	0	1.29781	3.99335
		1.049	0	1.32027	3.98937
		1.05	0	1.34292	3.98625
		1.051	0	1.36532	3.98407
		1.052	0	1.38748	3.98287
		1.053	0	1.40959	3.98266
		1.054	0	1.43201	3.98342
		1.055	0	1.45504	3.98509
		1.056	0	1.47882	3.98761
		1.057	0	1.50333	3.99093
		1.058	0	1.52837	3.99496
		1.059	0	1.55349	3.99966
		1.06	0	1.57808	4.00493
		1.061	0	1.60139	4.0107
		1.062	0	1.62283	4.01685
		1.063	0	1.64199	4.02323
		1.064	0	1.65851	4.02969
		1.065	0	1.67187	4.03608
		1.066	0	1.68145	4.04227
		1.067	0	1.68682	4.0482
		1.068	0	1.68778	4.05385
		1.069	0	1.68434	4.05926
		1.07	0	1.6767	4.0645
		1.071	0	1.66527	4.06969
		1.072	0	1.65079	4.07493
		1.073	0	1.63422	4.08032
		1.074	0	1.61646	4.08596
		1.075	0	1.59794	4.0919
		1.076	0	1.5788	4.09821
		1.077	0	1.55918	4.10492
		1.078	0	1.53935	4.11207
		1.079	0	1.51972	4.11968
		1.08	0	1.50071	4.12776
		1.081	0	1.48272	4.13631
		1.082	0	1.46579	4.14535
		1.083	0	1.44987	4.15491
		1.084	0	1.43461	4.16505
		1.085	0	1.41929	4.17588
		1.086	0	1.40323	4.18755
		1.087	0	1.38609	4.20024
		1.088	0	1.36796	4.2141
		1.089	0	1.34924	4.22923
		1.09	0	1.33046	4.2456
		1.091	0	1.3122	4.26298
		1.092	0	1.29508	4.28102
		1.093	0	1.27965	4.29925
		1.094	0	1.2663	4.31715
		1.095	0	1.25507	4.3342
		1.096	0	1.24572	4.34993
		1.097	0	1.23799	4.36394
		1.098	0	1.23166	4.37597
		1.099	0	1.22665	4.38582
		1.1	0	1.22292	4.39337
		1.101	0	1.22048	4.39856
		1.102	1e-06	1.21939	4.40135
		1.103	1e-06	1.21979	4.40172
		1.104	1e-06	1.22191	4.39966
		1.105	1e-06	1.22612	4.39517
		1.106	1e-06	1.2329	4.38828
		1.107	1e-06	1.24261	4.37905
		1.108	1e-06	1.25533	4.36766
		1.109	1e-06	1.27088	4.3544
		1.11	1e-06	1.28904	4.33973
		1.111	2e-06	1.30954	4.32423
		1.112	2e-06	1.3323	4.30838
		1.113	2e-06	1.35728	4.29268
		1.114	2e-06	1.38445	4.27759
		1.115	2e-06	1.41396	4.26345
		1.116	2e-06	1.44612	4.25049
		1.117	2e-06	1.48131	4.23875
		1.118	2e-06	1.51959	4.22817
		1.119	3e-06	1.56056	4.2186
		1.12	3e-06	1.60339	4.20983
		1.121	3e-06	1.64685	4.20169
		1.122	3e-06	1.68926	4.19406
		1.123	3e-06	1.72887	4.18687
		1.124	3e-06	1.76426	4.18007
		1.125	3e-06	1.79473	4.17359
		1.126	3e-06	1.82027	4.16736
		1.127	3e-06	1.84132	4.1613
		1.128	3e-06	1.85848	4.15539
		1.129	3e-06	1.87231	4.14964
		1.13	3e-06	1.8832	4.14421
		1.131	3e-06	1.89144	4.13941
		1.132	3e-06	1.89727	4.13568
		1.133	3e-06	1.90087	4.13355
		1.134	3e-06	1.90239	4.13356
		1.135	3e-06	1.90189	4.13622
		1.136	3e-06	1.89938	4.14204
		1.137	3e-06	1.8948	4.15148
		1.138	3e-06	1.88805	4.16496
		1.139	3e-06	1.87894	4.18288
		1.14	3e-06	1.86723	4.20557
		1.141	3e-06	1.85248	4.23321
		1.142	3e-06	1.83387	4.2662
		1.143	3e-06	1.81033	4.30473
		1.144	2e-06	1.78092	4.34851
		1.145	2e-06	1.7452	4.3966
		1.146	2e-06	1.7037	4.44741
		1.147	2e-06	1.65791	4.49921
		1.148	2e-06	1.60966	4.55097
		1.149	2e-06	1.56051	4.60248
		1.15	1e-06	1.51168	4.65372
		1.151	1e-06	1.46445	4.70405
		1.152	1e-06	1.42015	4.75187
		1.153	1e-06	1.37999	4.79523
		1.154	1e-06	1.34472	4.83277
		1.155	1e-06	1.31472	4.86411
		1.156	0	1.28997	4.88973
		1.157	0	1.27014	4.91048
		1.158	0	1.25483	4.92724
		1.159	0	1.24357	4.94081
		1.16	0	1.23601	4.95181
		1.161	0	1.23195	4.96074
		1.162	0	1.23131	4.96798
		1.163	0	1.23413	4.97383
		1.164	0	1.2405	4.97856
		1.165	0	1.25057	4.9824
		1.166	0	1.26462	4.98551
		1.167	0	1.28305	4.98805
		1.168	0	1.30633	4.99013
		1.169	0	1.33499	4.99186
		1.17	0	1.36957	4.9933
		1.171	0	1.41049	4.9945
		1.172	0	1.45833	4.9955
		1.173	0	1.5128	4.99631
		1.174	0	1.57205	4.99693
		1.175	0	1.63273	4.99739
		1.176	0	1.69119	4.99771
		1.177	0	1.74439	4.9979
		1.178	0	1.79039	4.99798
		1.179	0	1.8285	4.99794
		1.18	0	1.85915	4.99772
		1.181	0	1.88346	4.99723
		1.182	0	1.90291	4.99634
		1.183	0	1.91886	4.99484
		1.184	0	1.93225	4.99243
		1.185	0	1.94354	4.98867
		1.186	0	1.9529	4.98284
		1.187	0	1.96047	4.97393
		1.188	0	1.96647	4.96058
		1.189	0	1.97116	4.94122
		1.19	0	1.97478	4.91423
		1.191	0	1.97761	4.8782
		1.192	0	1.97986	4.83205
		1.193	0	1.98173	4.77554
		1.194	0	1.98334	4.71027
		1.195	0	1.98472	4.64
		1.196	0	1.98592	4.56856
		1.197	0	1.98694	4.49789
		1.198	0	1.98782	4.42933
		1.199	0	1.98854	4.36547
		1.2	0	1.98907	4.30909
		1.201	0	1.98942	4.2616
		1.202	0	1.98965	4.22214
		1.203	1e-06	1.98982	4.18949
		1.204	1e-06	1.98999	4.16255
		1.205	1e-06	1.99019	4.14064
		1.206	1e-06	1.99039	4.12334
		1.207	2e-06	1.99057	4.11028
		1.208	2e-06	1.99066	4.10105
		1.209	2e-06	1.99065	4.09515
		1.21	2e-06	1.99052	4.09212
		1.211	2e-06	1.99027	4.09162
		1.212	3e-06	1.98991	4.0934
		1.213	3e-06	1.98943	4.09726
		1.214	3e-06	1.98885	4.10308
		1.215	3e-06	1.98824	4.11076
		1.216	3e-06	1.98766	4.12026
		1.217	4e-06	1.98715	4.13159
		1.218	4e-06	1.98666	4.14477
		1.219	4e-06	1.98611	4.15985
		1.22	5e-06	1.98538	4.17693
		1.221	5e-06	1.98441	4.19618
		1.222	5e-06	1.98312	4.21784
		1.223	6e-06	1.98147	4.24225
		1.224	6e-06	1.97942	4.26982
		1.225	6e-06	1.97692	4.30109
		1.226	6e-06	1.97399	4.33676
		1.227	7e-06	1.97067	4.37769
		1.228	7e-06	1.96703	4.42466
		1.229	7e-06	1.9631	4.47798
		1.23	7e-06	1.95886	4.53727
		1.231	7e-06	1.95425	4.60196
		1.232	7e-06	1.94906	4.673
		1.233	8e-06	1.94311	4.75026
		1.234	8e-06	1.93633	4.82986
		1.235	8e-06	1.92874	4.90573
		1.236	8e-06	1.92032	4.97382
		1.237	8e-06	1.91101	5.03243
		1.238	8e-06	1.90079	5.08066
		1.239	8e-06	1.88963	5.11823
		1.24	8e-06	1.87739	5.14597
		1.241	8e-06	1.86388	5.16558
		1.242	8e-06	1.84896	5.17897
		1.243	8e-06	1.83256	5.18772
		1.244	8e-06	1.81477	5.19305
		1.245	8e-06	1.79584	5.19585
		1.246	8e-06	1.77632	5.19673
		1.247	8e-06	1.75706	5.19609
		1.248	8e-06	1.73905	5.19414
		1.249	8e-06	1.72292	5.19101
		1.25	7e-06	1.70855	5.18676
		1.251	7e-06	1.69519	5.18143
		1.252	7e-06	1.68187	5.17504
		1.253	7e-06	1.6678	5.16759
		1.254	7e-06	1.65253	5.15903
		1.255	7e-06	1.63607	5.14927
		1.256	7e-06	1.619	5.13816
		1.257	7e-06	1.60246	5.12555
		1.258	7e-06	1.58797	5.1113
		1.259	7e-06	1.57679	5.09527
		1.26	7e-06	1.56929	5.07728
		1.261	7e-06	1.56502	5.05702
		1.262	7e-06	1.5634	5.03401
		1.263	7e-06	1.56426	5.00785
		1.264	8e-06	1.56787	4.97815
		1.265	8e-06	1.57472	4.94444
		1.266	8e-06	1.58535	4.90626
		1.267	8e-06	1.60001	4.86358
		1.268	8e-06	1.61843	4.81728
		1.269	8e-06	1.63971	4.76935
		1.27	8e-06	1.66238	4.72228
		1.271	9e-06	1.68495	4.67822
		1.272	9e-06	1.70625	4.63836
		1.273	9e-06	1.72554	4.60293
		1.274	9e-06	1.7424	4.57153
		1.275	9e-06	1.75659	4.54352
		1.276	1e-05	1.76797	4.51814
		1.277	1e-05	1.77644	4.49469
		1.278	1e-05	1.78187	4.4726
		1.279	1e-05	1.78406	4.45147
		1.28	1e-05	1.78292	4.43121
		1.281	1e-05	1.77839	4.41189
		1.282	1e-05	1.77042	4.39383
		1.283	1e-05	1.75883	4.37741
		1.284	1.1e-05	1.74343	4.36316
		1.285	1.1e-05	1.72399	4.35171
		1.286	1.1e-05	1.70047	4.34373
		1.287	1.1e-05	1.67319	4.3397
		1.288	1.1e-05	1.64292	4.33986
		1.289	1.1e-05	1.61093	4.34414
		1.29	1.1e-05	1.5786	4.35233
		1.291	1.1e-05	1.54699	4.36405
		1.292	1.1e-05	1.51598	4.3796
		1.293	1.2e-05	1.48545	4.39908
		1.294	1.2e-05	1.45564	4.42222
		1.295	1.2e-05	1.42688	4.44842
		1.296	1.2e-05	1.3997	4.47691
		1.297	1.2e-05	1.37466	4.50699
		1.298	1.2e-05	1.35231	4.53826
		1.299	1.3e-05	1.33308	4.57049
		1.3	1.3e-05	1.3169	4.60322
		1.301	1.3e-05	1.30306	4.63566
		1.302	1.4e-05	1.29074	4.66689
		1.303	1.4e-05	1.27952	4.69601
		1.304	1.4e-05	1.26936	4.72221
		1.305	1.4e-05	1.26048	4.74488
		1.306	1.4e-05	1.25313	4.76369
		1.307	1.5e-05	1.24768	4.77853
		1.308	1.5e-05	1.24454	4.78937
		1.309	1.5e-05	1.24415	4.79622
		1.31	1.6e-05	1.24678	4.799
		1.311	1.6e-05	1.25233	4.7976
		1.312	1.7e-05	1.26049	4.79194
		1.313	1.7e-05	1.27101	4.78196
		1.314	1.7e-05	1.28375	4.76772
		1.315	1.8e-05	1.29867	4.74945
		1.316	1.8e-05	1.31582	4.72763
		1.317	1.8e-05	1.3353	4.70306
		1.318	1.9e-05	1.35736	4.67675
		1.319	1.9e-05	1.38235	4.64977
		1.32	2e-05	1.41035	4.62307
		1.321	2.1e-05	1.44077	4.5974
		1.322	2.1e-05	1.47319	4.57258
		1.323	2.2e-05	1.50712	4.5483
		1.324	2.2e-05	1.54214	4.52424
		1.325	2.2e-05	1.57783	4.50015
		1.326	2.3e-05	1.61376	4.47585
		1.327	2.3e-05	1.64946	4.45121
		1.328	2.3e-05	1.68431	4.42626
		1.329	2.4e-05	1.71739	4.40135
		1.33	2.4e-05	1.74743	4.3771
		1.331	2.5e-05	1.77295	4.35429
		1.332	2.5e-05	1.79291	4.33374
		1.333	2.5e-05	1.80702	4.31608
		1.334	2.5e-05	1.81544	4.30183
		1.335	2.5e-05	1.81851	4.29129
		1.336	2.5e-05	1.81658	4.28464
		1.337	2.5e-05	1.80996	4.28193
		1.338	2.5e-05	1.79895	4.28304
		1.339	2.5e-05	1.78378	4.28776
		1.34	2.5e-05	1.76442	4.29568
		1.341	2.5e-05	1.7406	4.30631
		1.342	2.5e-05	1.71226	4.31901
		1.343	2.4e-05	1.67996	4.33312
		1.344	2.4e-05	1.64481	4.34807
		1.345	2.4e-05	1.60811	4.36343
		1.346	2.3e-05	1.571	4.37894
		1.347	2.3e-05	1.53434	4.39446
		1.348	2.2e-05	1.49884	4.40994
		1.349	2.2e-05	1.46517	4.42531
		1.35	2.1e-05	1.43381	4.44051
		1.351	2.1e-05	1.40488	4.45553
		1.352	2e-05	1.37789	4.47076
		1.353	1.9e-05	1.35246	4.48663
		1.354	1.9e-05	1.32841	4.50367
		1.355	1.8e-05	1.30567	4.52243
		1.356	1.7e-05	1.28427	4.54352
		1.357	1.6e-05	1.26428	4.56746
		1.358	1.5e-05	1.24582	4.59468
		1.359	1.5e-05	1.22906	4.62529
		1.36	1.4e-05	1.21419	4.65876
		1.361	1.3e-05	1.20126	4.6937
		1.362	1.2e-05	1.19008	4.7279
		1.363	1.1e-05	1.18037	4.75903
		1.364	1e-05	1.17191	4.78541
		1.365	9e-06	1.16455	4.80627
		1.366	9e-06	1.15824	4.8216
		1.367	8e-06	1.15293	4.83173
		1.368	7e-06	1.1487	4.83705
		1.369	7e-06	1.1457	4.83785
		1.37	6e-06	1.14422	4.83418
		1.371	5e-06	1.14449	4.82594
		1.372	5e-06	1.14656	4.81281
		1.373	4e-06	1.15027	4.79442
		1.374	4e-06	1.15541	4.7705
		1.375	3e-06	1.16185	4.74126
		1.376	3e-06	1.16947	4.70769
		1.377	3e-06	1.17819	4.67169
		1.378	2e-06	1.18802	4.63547
		1.379	2e-06	1.19911	4.60077
		1.38	2e-06	1.21188	4.56838
		1.381	1e-06	1.22679	4.53819
		1.382	1e-06	1.24434	4.50877
		1.383	1e-06	1.26488	4.47833
		1.384	1e-06	1.2889	4.44474
		1.385	1e-06	1.3171	4.40556
		1.386	1e-06	1.35027	4.35847
		1.387	0	1.38909	4.30208
		1.388	0	1.43368	4.23772
		1.389	0	1.48375	4.16951
		1.39	0	1.5395	4.10073
		1.391	0	1.60131	4.03158
		1.392	0	1.66643	3.96349
		1.393	0	1.7287	3.90139
		1.394	0	1.78397	3.84805
		1.395	0	1.8319	3.80178
		1.396	0	1.87329	3.75955
		1.397	0	1.90832	3.71947
		1.398	0	1.93673	3.68114
		1.399	0	1.95856	3.64496
		1.4	0	1.9744	3.61147
		1.401	1e-06	1.9853	3.58107
		1.402	1e-06	1.99237	3.55388
		1.403	1e-06	1.99668	3.52986
		1.404	2e-06	1.99911	3.50881
		1.405	2e-06	2.0004	3.49045
		1.406	3e-06	2.00103	3.47446
		1.407	3e-06	2.00133	3.46055
		1.408	4e-06	2.00147	3.44848
		1.409	4e-06	2.00155	3.43809
		1.41	5e-06	2.0016	3.42927
		1.411	5e-06	2.00164	3.42193
		1.412	6e-06	2.00168	3.41588
		1.413	6e-06	2.00172	3.41091
		1.414	7e-06	2.00176	3.40686
		1.415	7e-06	2.00179	3.40355
		1.416	7e-06	2.00182	3.40084
		1.417	8e-06	2.00184	3.39864
		1.418	8e-06	2.00186	3.39688
		1.419	9e-06	2.00186	3.39557
		1.42	9e-06	2.00186	3.39471
		1.421	1e-05	2.00185	3.39435
		1.422	1e-05	2.00184	3.39452
		1.423	1e-05	2.00182	3.39524
		1.424	1e-05	2.00179	3.3965
		1.425	1.1e-05	2.00175	3.39827
		1.426	1.1e-05	2.00171	3.40051
		1.427	1.1e-05	2.00167	3.40317
		1.428	1.1e-05	2.00163	3.40623
		1.429	1.1e-05	2.00158	3.40969
		1.43	1.2e-05	2.00154	3.41357
		1.431	1.2e-05	2.00149	3.41793
		1.432	1.2e-05	2.00145	3.42282
		1.433	1.2e-05	2.0014	3.42829
		1.434	1.1e-05	2.00136	3.43436
		1.435	1.1e-05	2.00132	3.44105
		1.436	1.1e-05	2.00128	3.44836
		1.437	1.1e-05	2.00122	3.45626
		1.438	1.1e-05	2.00113	3.46474
		1.439	1e-05	2.00094	3.47381
		1.44	1e-05	2.00053	3.48347
		1.441	1e-05	1.99966	3.49377
		1.442	1e-05	1.99797	3.50496
		1.443	9e-06	1.99493	3.51731
		1.444	9e-06	1.98984	3.53112
		1.445	9e-06	1.98176	3.54666
		1.446	9e-06	1.96945	3.56411
		1.447	8e-06	1.95135	3.58343
		1.448	8e-06	1.92586	3.60428
		1.449	8e-06	1.89179	3.626
		1.45	8e-06	1.84876	3.64756
		1.451	7e-06	1.79725	3.66794
		1.452	7e-06	1.73825	3.68661
		1.453	7e-06	1.67309	3.70383
		1.454	6e-06	1.60388	3.72035
		1.455	6e-06	1.53401	3.73665
		1.456	6e-06	1.46737	3.75256
		1.457	5e-06	1.40664	3.76755
		1.458	5e-06	1.35273	3.78121
		1.459	5e-06	1.30547	3.79348
		1.46	4e-06	1.26446	3.80459
		1.461	4e-06	1.22934	3.81492
		1.462	4e-06	1.19979	3.82492
		1.463	3e-06	1.17528	3.83498
		1.464	3e-06	1.1551	3.84548
		1.465	3e-06	1.13837	3.85679
		1.466	2e-06	1.12425	3.86931
		1.467	2e-06	1.11209	3.88345
		1.468	2e-06	1.10153	3.89962
		1.469	2e-06	1.09233	3.91816
		1.47	1e-06	1.0843	3.93941
		1.471	1e-06	1.07731	3.96378
		1.472	1e-06	1.07121	3.9927
		1.473	1e-06	1.06587	4.02799
		1.474	1e-06	1.06117	4.0714
		1.475	1e-06	1.05692	4.12353
		1.476	1e-06	1.05299	4.18228
		1.477	0	1.04936	4.24246
		1.478	0	1.04606	4.29785
		1.479	0	1.04313	4.34438
		1.48	0	1.04053	4.38115
		1.481	0	1.03824	4.40939
		1.482	0	1.0362	4.431
		1.483	0	1.03439	4.44781
		1.484	0	1.03275	4.4615
		1.485	0	1.03127	4.47343
		1.486	0	1.02992	4.48474
		1.487	0	1.02872	4.49631
		1.488	0	1.02764	4.50894
		1.489	0	1.02668	4.5234
		1.49	0	1.02583	4.54057
		1.491	0	1.02504	4.56133
		1.492	0	1.0243	4.58648
		1.493	0	1.02357	4.61655
		1.494	0	1.02283	4.65132
		1.495	0	1.02209	4.68945
		1.496	0	1.02139	4.72825
		1.497	0	1.02076	4.76456
		1.498	0	1.02022	4.79595
		1.499	0	1.01976	4.82132
		1.5	0	1.01938	4.84067
		1.501	0	1.01905	4.85455
		1.502	1e-06	1.01877	4.86375
		1.503	1e-06	1.01851	4.86886
		1.504	1e-06	1.01827	4.87023
		1.505	1e-06	1.01804	4.86794
		1.506	1e-06	1.01782	4.8618
		1.507	1e-06	1.01762	4.85131
		1.508	1e-06	1.01742	4.83562
		1.509	1e-06	1.01722	4.8136
		1.51	2e-06	1.01703	4.78408
		1.511	2e-06	1.01683	4.74648
		1.512	2e-06	1.01661	4.70187
		1.513	2e-06	1.01637	4.65346
		1.514	2e-06	1.01608	4.60514
		1.515	3e-06	1.01576	4.55933
		1.516	3e-06	1.01542	4.51633
		1.517	3e-06	1.01506	4.47513
		1.518	3e-06	1.01469	4.43461
		1.519	3e-06	1.01431	4.39425
		1.52	3e-06	1.01394	4.35434
		1.521	3e-06	1.01357	4.31577
		1.522	4e-06	1.01321	4.27971
		1.523	4e-06	1.01285	4.24703
		1.524	4e-06	1.01252	4.21823
		1.525	4e-06	1.0122	4.19338
		1.526	4e-06	1.01192	4.17226
		1.527	4e-06	1.01165	4.15451
		1.528	4e-06	1.01142	4.13969
		1.529	4e-06	1.0112	4.12735
		1.53	4e-06	1.01099	4.11708
		1.531	4e-06	1.01081	4.10852
		1.532	5e-06	1.01065	4.10136
		1.533	5e-06	1.01051	4.09533
		1.534	5e-06	1.01039	4.09021
		1.535	5e-06	1.0103	4.08585
		1.536	5e-06	1.01024	4.0821
		1.537	5e-06	1.01021	4.07887
		1.538	5e-06	1.0102	4.07608
		1.539	5e-06	1.01022	4.07367
		1.54	5e-06	1.01027	4.07162
		1.541	5e-06	1.01034	4.06987
		1.542	5e-06	1.01044	4.06836
		1.543	5e-06	1.01057	4.06701
		1.544	5e-06	1.01074	4.06574
		1.545	5e-06	1.01093	4.06447
		1.546	5e-06	1.01115	4.06315
		1.547	5e-06	1.0114	4.06178
		1.548	5e-06	1.01168	4.0604
		1.549	5e-06	1.01197	4.05902
		1.55	5e-06	1.01229	4.05761
		1.551	5e-06	1.01261	4.05601
		1.552	5e-06	1.01295	4.05399
		1.553	5e-06	1.01328	4.05121
		1.554	5e-06	1.0136	4.04727
		1.555	5e-06	1.01389	4.04172
		1.556	5e-06	1.01416	4.03403
		1.557	5e-06	1.0144	4.0236
		1.558	6e-06	1.0146	4.00961
		1.559	6e-06	1.01478	3.99108
		1.56	6e-06	1.01493	3.96676
		1.561	6e-06	1.01507	3.93519
		1.562	6e-06	1.01519	3.89406
		1.563	6e-06	1.01531	3.84133
		1.564	6e-06	1.01543	3.7771
		1.565	6e-06	1.01554	3.70558
		1.566	6e-06	1.01562	3.63367
		1.567	7e-06	1.01567	3.56688
		1.568	7e-06	1.01568	3.50754
		1.569	7e-06	1.01566	3.45587
		1.57	7e-06	1.0156	3.41133
		1.571	7e-06	1.01553	3.37317
		1.572	7e-06	1.01544	3.34054
		1.573	7e-06	1.01534	3.31254
		1.574	7e-06	1.01523	3.28835
		1.575	8e-06	1.01513	3.26729
		1.576	8e-06	1.01504	3.2488
		1.577	8e-06	1.01497	3.23239
		1.578	8e-06	1.01491	3.21769
		1.579	8e-06	1.01487	3.20444
		1.58	8e-06	1.01484	3.19247
		1.581	8e-06	1.01482	3.1817
		1.582	8e-06	1.0148	3.1721
		1.583	8e-06	1.01479	3.16367
		1.584	8e-06	1.01478	3.15635
		1.585	8e-06	1.01477	3.15008
		1.586	8e-06	1.01476	3.14479
		1.587	8e-06	1.01475	3.14037
		1.588	8e-06	1.01473	3.13674
		1.589	8e-06	1.01472	3.13384
		1.59	8e-06	1.01471	3.1316
		1.591	8e-06	1.01468	3.12998
		1.592	8e-06	1.01466	3.12894
		1.593	8e-06	1.01463	3.12847
		1.594	8e-06	1.01459	3.12858
		1.595	8e-06	1.01456	3.1293
		1.596	8e-06	1.01454	3.13065
		1.597	8e-06	1.01454	3.13267
		1.598	8e-06	1.01455	3.13542
		1.599	8e-06	1.01459	3.13892
		1.6	9e-06	1.01463	3.14321
		1.601	9e-06	1.01468	3.14832
		1.602	9e-06	1.01473	3.15425
		1.603	9e-06	1.01477	3.16105
		1.604	9e-06	1.01481	3.16872
		1.605	1e-05	1.01485	3.17734
		1.606	1e-05	1.01488	3.18698
		1.607	1e-05	1.01492	3.19777
		1.608	1e-05	1.01495	3.20988
		1.609	1e-05	1.01497	3.22354
		1.61	1e-05	1.01497	3.23896
		1.611	1e-05	1.01496	3.25638
		1.612	1e-05	1.01493	3.27598
		1.613	1e-05	1.01486	3.29786
		1.614	1e-05	1.01477	3.32202
		1.615	1e-05	1.01464	3.34833
		1.616	1e-05	1.01448	3.37653
		1.617	1e-05	1.01428	3.40631
		1.618	1e-05	1.01405	3.43734
		1.619	1e-05	1.0138	3.46927
		1.62	1e-05	1.01353	3.50169
		1.621	9e-06	1.01324	3.5341
		1.622	9e-06	1.01294	3.56649
		1.623	9e-06	1.0126	3.59862
		1.624	9e-06	1.01225	3.62986
		1.625	8e-06	1.01189	3.65933
		1.626	8e-06	1.01152	3.68594
		1.627	8e-06	1.01115	3.70871
		1.628	8e-06	1.0108	3.72689
		1.629	8e-06	1.01046	3.74003
		1.63	8e-06	1.01014	3.7479
		1.631	8e-06	1.00984	3.7504
		1.632	8e-06	1.00955	3.74748
		1.633	8e-06	1.00928	3.73911
		1.634	8e-06	1.00901	3.72532
		1.635	8e-06	1.00876	3.70636
		1.636	8e-06	1.00851	3.68271
		1.637	8e-06	1.00827	3.65527
		1.638	8e-06	1.00803	3.6252
		1.639	8e-06	1.0078	3.5937
		1.64	8e-06	1.00757	3.56173
		1.641	8e-06	1.00734	3.52995
		1.642	8e-06	1.00712	3.49871
		1.643	8e-06	1.00691	3.46815
		1.644	8e-06	1.0067	3.43833
		1.645	8e-06	1.0065	3.40937
		1.646	8e-06	1.00632	3.38149
		1.647	8e-06	1.00613	3.35509
		1.648	8e-06	1.00596	3.33063
		1.649	8e-06	1.00579	3.30856
		1.65	8e-06	1.00562	3.2892
		1.651	8e-06	1.00546	3.27268
		1.652	8e-06	1.00532	3.25879
		1.653	8e-06	1.00517	3.24727
		1.654	7e-06	1.00504	3.23785
		1.655	7e-06	1.00492	3.23033
		1.656	7e-06	1.0048	3.22455
		1.657	7e-06	1.00469	3.22038
		1.658	7e-06	1.00459	3.2177
		1.659	7e-06	1.00449	3.21639
		1.66	7e-06	1.00439	3.21633
		1.661	7e-06	1.0043	3.21742
		1.662	7e-06	1.0042	3.21963
		1.663	7e-06	1.00412	3.22294
		1.664	7e-06	1.00403	3.22741
		1.665	7e-06	1.00394	3.23313
		1.666	7e-06	1.00385	3.24026
		1.667	7e-06	1.00376	3.24897
		1.668	7e-06	1.00368	3.25951
		1.669	7e-06	1.00359	3.27219
		1.67	7e-06	1.0035	3.28737
		1.671	7e-06	1.00341	3.30551
		1.672	7e-06	1.00332	3.32713
		1.673	7e-06	1.00322	3.35284
		1.674	7e-06	1.00313	3.38326
		1.675	7e-06	1.00303	3.41907
		1.676	7e-06	1.00293	3.46104
		1.677	6e-06	1.00283	3.51008
		1.678	6e-06	1.00273	3.56724
		1.679	6e-06	1.00263	3.63313
		1.68	6e-06	1.00254	3.70646
		1.681	6e-06	1.00245	3.78247
		1.682	6e-06	1.00237	3.8564
		1.683	6e-06	1.00229	3.9251
		1.684	6e-06	1.00222	3.98909
		1.685	6e-06	1.00216	4.051
		1.686	6e-06	1.0021	4.11312
		1.687	6e-06	1.00204	4.17575
		1.688	6e-06	1.00198	4.23712
		1.689	6e-06	1.00193	4.29463
		1.69	6e-06	1.00188	4.34626
		1.691	6e-06	1.00184	4.39118
		1.692	6e-06	1.0018	4.42984
		1.693	6e-06	1.00177	4.46352
		1.694	6e-06	1.00174	4.49386
		1.695	6e-06	1.00171	4.5226
		1.696	5e-06	1.00169	4.55142
		1.697	5e-06	1.00167	4.58174
		1.698	5e-06	1.00164	4.61447
		1.699	5e-06	1.00162	4.64959
		1.7	5e-06	1.0016	4.68587
		1.701	5e-06	1.00158	4.72104
		1.702	4e-06	1.00157	4.75257
		1.703	4e-06	1.00155	4.77863
		1.704	4e-06	1.00154	4.79848
		1.705	4e-06	1.00152	4.81212
		1.706	4e-06	1.00151	4.81988
		1.707	4e-06	1.00149	4.82202
		1.708	4e-06	1.00148	4.81858
		1.709	4e-06	1.00146	4.80932
		1.71	4e-06	1.00145	4.79383
		1.711	4e-06	1.00144	4.77171
		1.712	4e-06	1.00142	4.74278
		1.713	4e-06	1.00141	4.70785
		1.714	4e-06	1.0014	4.6689
		1.715	4e-06	1.00138	4.62859
		1.716	4e-06	1.00136	4.58909
		1.717	5e-06	1.00135	4.5512
		1.718	5e-06	1.00133	4.51456
		1.719	5e-06	1.00131	4.47824
		1.72	5e-06	1.00129	4.44141
		1.721	5e-06	1.00128	4.40388
		1.722	5e-06	1.00127	4.36612
		1.723	5e-06	1.00125	4.32917
		1.724	5e-06	1.00125	4.29414
		1.725	5e-06	1.00124	4.26174
		1.726	5e-06	1.00123	4.23209
		1.727	5e-06	1.00123	4.2049
		1.728	6e-06	1.00123	4.17965
		1.729	6e-06	1.00124	4.15569
		1.73	6e-06	1.00125	4.1324
		1.731	6e-06	1.00126	4.10923
		1.732	6e-06	1.00128	4.08577
		1.733	6e-06	1.00129	4.06182
		1.734	6e-06	1.00131	4.0374
		1.735	7e-06	1.00134	4.01257
		1.736	7e-06	1.00136	3.98724
		1.737	7e-06	1.00139	3.96108
		1.738	7e-06	1.00143	3.93346
		1.739	8e-06	1.00147	3.90356
		1.74	8e-06	1.00152	3.87056
		1.741	8e-06	1.00158	3.83394
		1.742	8e-06	1.00165	3.79315
		1.743	8e-06	1.00173	3.74847
		1.744	9e-06	1.00183	3.70119
		1.745	9e-06	1.00193	3.65335
		1.746	9e-06	1.00205	3.60715
		1.747	1e-05	1.00218	3.56426
		1.748	1e-05	1.00233	3.52573
		1.749	1.1e-05	1.0025	3.49201
		1.75	1.1e-05	1.00269	3.46322
		1.751	1.2e-05	1.0029	3.43924
		1.752	1.2e-05	1.00314	3.41988
		1.753	1.3e-05	1.0034	3.40492
		1.754	1.3e-05	1.00369	3.39413
		1.755	1.3e-05	1.00401	3.38734
		1.756	1.4e-05	1.00436	3.38439
		1.757	1.4e-05	1.00475	3.38519
		1.758	1.4e-05	1.00517	3.38969
		1.759	1.5e-05	1.00563	3.3979
		1.76	1.5e-05	1.00612	3.40992
		1.761	1.5e-05	1.00664	3.42593
		1.762	1.5e-05	1.0072	3.44618
		1.763	1.5e-05	1.00778	3.47086
		1.764	1.5e-05	1.00839	3.50001
		1.765	1.5e-05	1.00902	3.53344
		1.766	1.5e-05	1.00969	3.57073
		1.767	1.5e-05	1.01037	3.61136
		1.768	1.5e-05	1.01109	3.65446
		1.769	1.5e-05	1.01183	3.69862
		1.77	1.5e-05	1.01259	3.7418
		1.771	1.4e-05	1.01338	3.78175
		1.772	1.4e-05	1.01419	3.81763
		1.773	1.4e-05	1.01501	3.8493
		1.774	1.4e-05	1.01586	3.87728
		1.775	1.4e-05	1.01671	3.90251
		1.776	1.3e-05	1.0176	3.92609
		1.777	1.3e-05	1.0185	3.94914
		1.778	1.3e-05	1.01943	3.97283
		1.779	1.3e-05	1.02037	3.99826
		1.78	1.2e-05	1.0213	4.02646
		1.781	1.2e-05	1.02219	4.05835
		1.782	1.1e-05	1.02303	4.09451
		1.783	1.1e-05	1.02379	4.13509
		1.784	1.1e-05	1.0245	4.17955
		1.785	1e-05	1.02517	4.22667
		1.786	1e-05	1.02585	4.27461
		1.787	9e-06	1.0266	4.32105
		1.788	9e-06	1.02746	4.3638
		1.789	9e-06	1.02846	4.40136
		1.79	9e-06	1.02961	4.43333
		1.791	8e-06	1.03091	4.46008
		1.792	8e-06	1.03233	4.48248
		1.793	8e-06	1.03386	4.50144
		1.794	8e-06	1.03549	4.51784
		1.795	7e-06	1.03721	4.53244
		1.796	7e-06	1.03901	4.54583
		1.797	7e-06	1.04089	4.55846
		1.798	7e-06	1.04289	4.57067
		1.799	7e-06	1.04499	4.58268
		1.8	7e-06	1.0472	4.59464
		1.801	7e-06	1.04949	4.60659
		1.802	6e-06	1.05184	4.61871
		1.803	6e-06	1.05418	4.63102
		1.804	6e-06	1.05647	4.64343
		1.805	6e-06	1.05864	4.65573
		1.806	6e-06	1.06067	4.66763
		1.807	6e-06	1.06256	4.67873
		1.808	6e-06	1.06436	4.68867
		1.809	6e-06	1.06613	4.69713
		1.81	7e-06	1.06796	4.70384
		1.811	7e-06	1.06987	4.70863
		1.812	7e-06	1.07186	4.71146
		1.813	7e-06	1.0739	4.71237
		1.814	7e-06	1.07597	4.71148
		1.815	8e-06	1.07806	4.70897
		1.816	8e-06	1.08018	4.70509
		1.817	8e-06	1.08235	4.70011
		1.818	9e-06	1.08457	4.69435
		1.819	9e-06	1.08684	4.68812
		1.82	1e-05	1.08915	4.68178
		1.821	1e-05	1.09147	4.67567
		1.822	1.1e-05	1.09377	4.67005
		1.823	1.1e-05	1.09601	4.66516
		1.824	1.2e-05	1.09818	4.66118
		1.825	1.2e-05	1.10028	4.65832
		1.826	1.2e-05	1.10234	4.65672
		1.827	1.3e-05	1.1044	4.65653
		1.828	1.3e-05	1.10645	4.65791
		1.829	1.3e-05	1.10852	4.66095
		1.83	1.4e-05	1.11055	4.66564
		1.831	1.4e-05	1.11251	4.67183
		1.832	1.5e-05	1.11435	4.67932
		1.833	1.5e-05	1.11603	4.68778
		1.834	1.5e-05	1.11755	4.69677
		1.835	1.6e-05	1.11893	4.70587
		1.836	1.6e-05	1.1202	4.71469
		1.837	1.6e-05	1.12138	4.72285
		1.838	1.6e-05	1.12252	4.73008
		1.839	1.7e-05	1.12365	4.73611
		1.84	1.7e-05	1.12481	4.74076
		1.841	1.7e-05	1.12603	4.74389
		1.842	1.7e-05	1.12736	4.74537
		1.843	1.7e-05	1.12885	4.74514
		1.844	1.7e-05	1.13054	4.74317
		1.845	1.7e-05	1.13247	4.73952
		1.846	1.7e-05	1.13464	4.73443
		1.847	1.7e-05	1.13698	4.7283
		1.848	1.7e-05	1.13935	4.72168
		1.849	1.7e-05	1.1416	4.71507
		1.85	1.7e-05	1.14357	4.70897
		1.851	1.7e-05	1.14513	4.70375
		1.852	1.7e-05	1.14619	4.6996
		1.853	1.7e-05	1.14674	4.69667
		1.854	1.7e-05	1.14679	4.69505
		1.855	1.7e-05	1.14642	4.69482
		1.856	1.7e-05	1.14573	4.69603
		1.857	1.7e-05	1.14485	4.6987
		1.858	1.7e-05	1.14387	4.70277
		1.859	1.6e-05	1.14282	4.70812
		1.86	1.6e-05	1.14167	4.71448
		1.861	1.6e-05	1.1404	4.72151
		1.862	1.6e-05	1.13901	4.72887
		1.863	1.6e-05	1.13751	4.73626
		1.864	1.6e-05	1.136	4.74338
		1.865	1.6e-05	1.13461	4.7499
		1.866	1.5e-05	1.13349	4.75558
		1.867	1.5e-05	1.13281	4.76019
		1.868	1.5e-05	1.13272	4.76353
		1.869	1.5e-05	1.13336	4.76548
		1.87	1.4e-05	1.1348	4.76595
		1.871	1.4e-05	1.13708	4.76487
		1.872	1.4e-05	1.14023	4.76226
		1.873	1.4e-05	1.14428	4.75812
		1.874	1.4e-05	1.14933	4.75251
		1.875	1.4e-05	1.15551	4.74554
		1.876	1.3e-05	1.16299	4.7374
		1.877	1.3e-05	1.172	4.72832
		1.878	1.3e-05	1.1828	4.7186
		1.879	1.3e-05	1.19568	4.70857
		1.88	1.3e-05	1.21096	4.69855
		1.881	1.3e-05	1.22897	4.68882
		1.882	1.3e-05	1.25013	4.67961
		1.883	1.3e-05	1.27494	4.67113
		1.884	1.2e-05	1.30396	4.66357
		1.885	1.2e-05	1.33764	4.65715
		1.886	1.2e-05	1.37616	4.65208
		1.887	1.2e-05	1.41934	4.64861
		1.888	1.1e-05	1.46663	4.64702
		1.889	1.1e-05	1.51749	4.64745
		1.89	1.1e-05	1.5712	4.64988
		1.891	1.1e-05	1.62636	4.65418
		1.892	1e-05	1.68112	4.66005
		1.893	1e-05	1.73212	4.66761
		1.894	1e-05	1.77636	4.67733
		1.895	1e-05	1.8127	4.68975
		1.896	1e-05	1.84161	4.70511
		1.897	1e-05	1.8643	4.7232
		1.898	1e-05	1.882	4.74338
		1.899	9e-06	1.8958	4.76471
		1.9	9e-06	1.90658	4.7862
		1.901	9e-06	1.91506	4.80696
		1.902	9e-06	1.92177	4.8264
		1.903	8e-06	1.92709	4.84418
		1.904	8e-06	1.93126	4.86024
		1.905	8e-06	1.93445	4.87473
		1.906	8e-06	1.93681	4.88788
		1.907	7e-06	1.93844	4.89998
		1.908	7e-06	1.93945	4.91131
		1.909	7e-06	1.93991	4.92207
		1.91	6e-06	1.93988	4.93239
		1.911	6e-06	1.93945	4.94233
		1.912	6e-06	1.93868	4.95189
		1.913	6e-06	1.9376	4.96102
		1.914	5e-06	1.93625	4.96964
		1.915	5e-06	1.93463	4.97765
		1.916	5e-06	1.93274	4.98495
		1.917	5e-06	1.93062	4.99148
		1.918	5e-06	1.92831	4.99716
		1.919	5e-06	1.9259	5.00198
		1.92	4e-06	1.92349	5.00595
		1.921	4e-06	1.92117	5.00913
		1.922	4e-06	1.91895	5.01159
		1.923	4e-06	1.91679	5.01343
		1.924	4e-06	1.91455	5.01476
		1.925	4e-06	1.91205	5.01569
		1.926	4e-06	1.90908	5.01629
		1.927	3e-06	1.90545	5.01664
		1.928	3e-06	1.90097	5.01679
		1.929	3e-06	1.89546	5.01679
		1.93	3e-06	1.88878	5.01666
		1.931	3e-06	1.88087	5.01644
		1.932	3e-06	1.87174	5.01614
		1.933	2e-06	1.86151	5.01577
		1.934	2e-06	1.85023	5.01534
		1.935	2e-06	1.8378	5.01487
		1.936	2e-06	1.82387	5.01437
		1.937	2e-06	1.80798	5.01385
		1.938	2e-06	1.78958	5.01331
		1.939	2e-06	1.76835	5.01277
		1.94	2e-06	1.74426	5.01223
		1.941	1e-06	1.7177	5.0117
		1.942	1e-06	1.68963	5.01119
		1.943	1e-06	1.66148	5.01069
		1.944	1e-06	1.63489	5.01022
		1.945	1e-06	1.61141	5.00976
		1.946	1e-06	1.59214	5.00933
		1.947	0	1.57751	5.00893
		1.948	0	1.5674	5.00855
		1.949	0	1.56134	5.00819
		1.95	0	1.55874	5.00786
		1.951	0	1.55912	5.00756
		1.952	0	1.56214	5.00727
		1.953	0	1.56767	5.007
		1.954	0	1.57569	5.00675
		1.955	0	1.58622	5.00651
		1.956	0	1.59924	5.00629
		1.957	0	1.61472	5.00608
		1.958	0	1.63255	5.00588
		1.959	0	1.65255	5.00569
		1.96	0	1.67437	5.00549
		1.961	0	1.69749	5.0053
		1.962	0	1.72126	5.00507
		1.963	0	1.74493	5.0048
		1.964	0	1.76781	5.00443
		1.965	0	1.78938	5.00391
		1.966	0	1.80928	5.00315
		1.967	0	1.8273	5.00204
		1.968	0	1.84334	5.00045
		1.969	0	1.8574	4.99826
		1.97	0	1.86956	4.9953
		1.971	0	1.88	4.99143
		1.972	0	1.88895	4.98654
		1.973	1e-06	1.89669	4.98054
		1.974	1e-06	1.90346	4.97338
		1.975	1e-06	1.90945	4.96506
		1.976	2e-06	1.91481	4.95563
		1.977	2e-06	1.91968	4.94515
		1.978	2e-06	1.92417	4.93367
		1.979	2e-06	1.9284	4.92126
		1.98	3e-06	1.93246	4.90795
		1.981	3e-06	1.93646	4.89372
		1.982	3e-06	1.94045	4.87848
		1.983	4e-06	1.94447	4.86206
		1.984	4e-06	1.94849	4.84428
		1.985	4e-06	1.95244	4.82496
		1.986	4e-06	1.95625	4.80404
		1.987	5e-06	1.95983	4.78161
		1.988	5e-06	1.96311	4.75801
		1.989	5e-06	1.96603	4.73383
		1.99	6e-06	1.96855	4.70989
		1.991	6e-06	1.97065	4.68705
		1.992	6e-06	1.97234	4.66607
		1.993	7e-06	1.97362	4.64745
		1.994	7e-06	1.97451	4.63147
		1.995	7e-06	1.97502	4.61822
		1.996	7e-06	1.97518	4.60767
		1.997	8e-06	1.97498	4.5997
		1.998	8e-06	1.97442	4.59421
[truncated: 63,996 more rows]

## Sheet: Figure 3b
Figure 3b	Mechanisms of Ca3SiO5 dissolution under the influence of APTES. The two-dimensional free energy surface with variables of CN(Ca-Os) and CN(Ca-Ow+a) for the APTES-containing system.
		CN(Ca-Os)	CN(Ca-Ow+a)	Free Energy(kJ/mol)
		1.49021	-0.52295	0
		1.5431	-0.52295	0
		1.59599	-0.52295	0
		1.64888	-0.52295	0
		1.70176	-0.52295	0
		1.75465	-0.52295	0
		1.80754	-0.52295	0
		1.86043	-0.52295	0
		1.91332	-0.52295	0
		1.96621	-0.52295	0
		2.0191	-0.52295	0
		2.07198	-0.52295	-4.32e-07
		2.12487	-0.52295	-2.386e-06
		2.17776	-0.52295	-8.331e-06
		2.23065	-0.52295	-2.6153e-05
		2.28354	-0.52295	-7.2347e-05
		2.33643	-0.52295	-0.000177598
		2.38931	-0.52295	-0.000389204
		2.4422	-0.52295	-0.000762534
		2.49509	-0.52295	-0.00134
		2.54798	-0.52295	-0.00214
		2.60087	-0.52295	-0.00312
		2.65376	-0.52295	-0.00417
		2.70665	-0.52295	-0.00519
		2.75953	-0.52295	-0.00607
		2.81242	-0.52295	-0.00672
		2.86531	-0.52295	-0.00713
		2.9182	-0.52295	-0.00736
		2.97109	-0.52295	-0.00756
		3.02398	-0.52295	-0.0079
		3.07687	-0.52295	-0.00853
		3.12975	-0.52295	-0.00957
		3.18264	-0.52295	-0.01112
		3.23553	-0.52295	-0.01321
		3.28842	-0.52295	-0.01581
		3.34131	-0.52295	-0.01875
		3.3942	-0.52295	-0.02175
		3.44709	-0.52295	-0.02441
		3.49997	-0.52295	-0.02635
		3.55286	-0.52295	-0.02734
		3.60575	-0.52295	-0.02741
		3.65864	-0.52295	-0.02683
		3.71153	-0.52295	-0.02603
		3.76442	-0.52295	-0.02545
		3.81731	-0.52295	-0.02543
		3.87019	-0.52295	-0.02616
		3.92308	-0.52295	-0.02762
		3.97597	-0.52295	-0.02963
		4.02886	-0.52295	-0.0319
		4.08175	-0.52295	-0.03403
		4.13464	-0.52295	-0.03569
		4.18752	-0.52295	-0.03667
		4.24041	-0.52295	-0.03708
		4.2933	-0.52295	-0.03731
		4.34619	-0.52295	-0.03785
		4.39908	-0.52295	-0.03897
		4.45197	-0.52295	-0.04055
		4.50486	-0.52295	-0.04208
		4.55774	-0.52295	-0.04301
		4.61063	-0.52295	-0.04309
		4.66352	-0.52295	-0.04262
		4.71641	-0.52295	-0.04229
		4.7693	-0.52295	-0.04283
		4.82219	-0.52295	-0.04439
		4.87508	-0.52295	-0.04625
		4.92796	-0.52295	-0.04697
		4.98085	-0.52295	-0.04511
		5.03374	-0.52295	-0.04004
		5.08663	-0.52295	-0.03234
		5.13952	-0.52295	-0.02359
		5.19241	-0.52295	-0.01557
		5.2453	-0.52295	-0.00949
		5.29818	-0.52295	-0.00572
		5.35107	-0.52295	-0.00395
		5.40396	-0.52295	-0.00348
		5.45685	-0.52295	-0.0036
		5.50974	-0.52295	-0.00373
		5.56263	-0.52295	-0.00358
		5.61552	-0.52295	-0.00306
		5.6684	-0.52295	-0.00233
		5.72129	-0.52295	-0.00157
		5.77418	-0.52295	-0.000930211
		5.82707	-0.52295	-0.000487702
		5.87996	-0.52295	-0.000225806
		5.93285	-0.52295	-9.2326e-05
		5.98573	-0.52295	-3.3337e-05
		6.03862	-0.52295	-1.063e-05
		6.09151	-0.52295	-2.993e-06
		6.1444	-0.52295	0
		6.19729	-0.52295	0
		6.25018	-0.52295	0
		6.30307	-0.52295	0
		6.35595	-0.52295	0
		6.40884	-0.52295	0
		6.46173	-0.52295	0
		6.51462	-0.52295	0
		1.49021	-0.47018	0
		1.5431	-0.47018	0
		1.59599	-0.47018	0
		1.64888	-0.47018	0
		1.70176	-0.47018	0
		1.75465	-0.47018	-1.32e-07
		1.80754	-0.47018	-5.21e-07
		1.86043	-0.47018	-2.157e-06
		1.91332	-0.47018	-6.961e-06
		1.96621	-0.47018	-2.0151e-05
		2.0191	-0.47018	-5.2349e-05
		2.07198	-0.47018	-0.000123373
		2.12487	-0.47018	-0.000264059
		2.17776	-0.47018	-0.000513832
		2.23065	-0.47018	-0.000924618
		2.28354	-0.47018	-0.00156
		2.33643	-0.47018	-0.00248
		2.38931	-0.47018	-0.00381
		2.4422	-0.47018	-0.00563
		2.49509	-0.47018	-0.00802
		2.54798	-0.47018	-0.01097
		2.60087	-0.47018	-0.01431
		2.65376	-0.47018	-0.01777
		2.70665	-0.47018	-0.02104
		2.75953	-0.47018	-0.02386
		2.81242	-0.47018	-0.02611
		2.86531	-0.47018	-0.02785
		2.9182	-0.47018	-0.02933
		2.97109	-0.47018	-0.03091
		3.02398	-0.47018	-0.03303
		3.07687	-0.47018	-0.03602
		3.12975	-0.47018	-0.04016
		3.18264	-0.47018	-0.04566
		3.23553	-0.47018	-0.0527
		3.28842	-0.47018	-0.06126
		3.34131	-0.47018	-0.07092
		3.3942	-0.47018	-0.08076
		3.44709	-0.47018	-0.08948
		3.49997	-0.47018	-0.09586
		3.55286	-0.47018	-0.09919
		3.60575	-0.47018	-0.09954
		3.65864	-0.47018	-0.09781
		3.71153	-0.47018	-0.09533
		3.76442	-0.47018	-0.09353
		3.81731	-0.47018	-0.09353
		3.87019	-0.47018	-0.09592
		3.92308	-0.47018	-0.10068
		3.97597	-0.47018	-0.10728
		4.02886	-0.47018	-0.11477
		4.08175	-0.47018	-0.12193
		4.13464	-0.47018	-0.12758
		4.18752	-0.47018	-0.1311
		4.24041	-0.47018	-0.13272
		4.2933	-0.47018	-0.13367
		4.34619	-0.47018	-0.1355
		4.39908	-0.47018	-0.13916
		4.45197	-0.47018	-0.14421
		4.50486	-0.47018	-0.14908
		4.55774	-0.47018	-0.152
		4.61063	-0.47018	-0.15217
		4.66352	-0.47018	-0.15054
		4.71641	-0.47018	-0.14946
		4.7693	-0.47018	-0.15132
		4.82219	-0.47018	-0.15663
		4.87508	-0.47018	-0.16294
		4.92796	-0.47018	-0.16532
		4.98085	-0.47018	-0.15869
		5.03374	-0.47018	-0.14082
		5.08663	-0.47018	-0.11378
		5.13952	-0.47018	-0.08303
		5.19241	-0.47018	-0.05481
		5.2453	-0.47018	-0.03339
		5.29818	-0.47018	-0.0201
		5.35107	-0.47018	-0.01382
		5.40396	-0.47018	-0.01213
		5.45685	-0.47018	-0.01251
		5.50974	-0.47018	-0.01298
		5.56263	-0.47018	-0.01243
		5.61552	-0.47018	-0.01064
		5.6684	-0.47018	-0.0081
		5.72129	-0.47018	-0.00544
		5.77418	-0.47018	-0.00323
		5.82707	-0.47018	-0.00169
		5.87996	-0.47018	-0.000784637
		5.93285	-0.47018	-0.000320818
		5.98573	-0.47018	-0.00011584
		6.03862	-0.47018	-3.6937e-05
		6.09151	-0.47018	-1.0401e-05
		6.1444	-0.47018	0
		6.19729	-0.47018	0
		6.25018	-0.47018	0
		6.30307	-0.47018	0
		6.35595	-0.47018	0
		6.40884	-0.47018	0
		6.46173	-0.47018	0
		6.51462	-0.47018	0
		1.49021	-0.41741	0
		1.5431	-0.41741	-1.08e-07
		1.59599	-0.41741	-4.4e-07
		1.64888	-0.41741	-1.585e-06
		1.70176	-0.41741	-5.346e-06
		1.75465	-0.41741	-1.5849e-05
		1.80754	-0.41741	-4.112e-05
		1.86043	-0.41741	-9.7122e-05
		1.91332	-0.41741	-0.000206992
		1.96621	-0.41741	-0.00040495
		2.0191	-0.41741	-0.000735811
		2.07198	-0.41741	-0.00126
		2.12487	-0.41741	-0.00205
		2.17776	-0.41741	-0.00321
		2.23065	-0.41741	-0.00487
		2.28354	-0.41741	-0.0072
		2.33643	-0.41741	-0.01047
		2.38931	-0.41741	-0.01503
		2.4422	-0.41741	-0.02125
		2.49509	-0.41741	-0.02939
		2.54798	-0.41741	-0.03932
		2.60087	-0.41741	-0.05045
		2.65376	-0.41741	-0.06177
		2.70665	-0.41741	-0.07226
		2.75953	-0.41741	-0.08118
		2.81242	-0.41741	-0.08833
		2.86531	-0.41741	-0.0941
		2.9182	-0.41741	-0.09938
		2.97109	-0.41741	-0.10529
		3.02398	-0.41741	-0.11292
		3.07687	-0.41741	-0.12308
		3.12975	-0.41741	-0.13634
		3.18264	-0.41741	-0.15324
		3.23553	-0.41741	-0.17433
		3.28842	-0.41741	-0.19968
		3.34131	-0.41741	-0.22816
		3.3942	-0.41741	-0.25714
		3.44709	-0.41741	-0.28295
		3.49997	-0.41741	-0.3021
		3.55286	-0.41741	-0.3125
		3.60575	-0.41741	-0.31437
		3.65864	-0.41741	-0.31014
		3.71153	-0.41741	-0.3036
		3.76442	-0.41741	-0.29884
		3.81731	-0.41741	-0.29918
		3.87019	-0.41741	-0.30646
		3.92308	-0.41741	-0.32081
		3.97597	-0.41741	-0.34072
		4.02886	-0.41741	-0.36342
		4.08175	-0.41741	-0.38526
		4.13464	-0.41741	-0.40257
		4.18752	-0.41741	-0.41332
		4.24041	-0.41741	-0.41806
		4.2933	-0.41741	-0.42033
		4.34619	-0.41741	-0.42484
		4.39908	-0.41741	-0.43453
		4.45197	-0.41741	-0.44835
		4.50486	-0.41741	-0.46187
		4.55774	-0.41741	-0.46997
		4.61063	-0.41741	-0.4703
		4.66352	-0.41741	-0.46554
		4.71641	-0.41741	-0.46256
		4.7693	-0.41741	-0.46836
		4.82219	-0.41741	-0.48444
		4.87508	-0.41741	-0.50342
		4.92796	-0.41741	-0.51026
		4.98085	-0.41741	-0.48949
		5.03374	-0.41741	-0.43423
		5.08663	-0.41741	-0.35084
		5.13952	-0.41741	-0.25607
		5.19241	-0.41741	-0.16907
		5.2453	-0.41741	-0.10299
		5.29818	-0.41741	-0.06197
		5.35107	-0.41741	-0.04254
		5.40396	-0.41741	-0.03729
		5.45685	-0.41741	-0.03843
		5.50974	-0.41741	-0.03985
		5.56263	-0.41741	-0.03815
		5.61552	-0.41741	-0.03266
		5.6684	-0.41741	-0.02486
		5.72129	-0.41741	-0.01672
		5.77418	-0.41741	-0.00992
		5.82707	-0.41741	-0.0052
		5.87996	-0.41741	-0.00241
		5.93285	-0.41741	-0.000985015
		5.98573	-0.41741	-0.000355665
		6.03862	-0.41741	-0.000113409
		6.09151	-0.41741	-3.1935e-05
		6.1444	-0.41741	0
		6.19729	-0.41741	0
		6.25018	-0.41741	0
		6.30307	-0.41741	0
		6.35595	-0.41741	0
		6.40884	-0.41741	0
		6.46173	-0.41741	0
		6.51462	-0.41741	0
		1.49021	-0.36464	0
		1.5431	-0.36464	-1.075e-06
		1.59599	-0.36464	-4.519e-06
		1.64888	-0.36464	-1.5841e-05
		1.70176	-0.36464	-5.0363e-05
		1.75465	-0.36464	-0.000141562
		1.80754	-0.36464	-0.000351609
		1.86043	-0.36464	-0.000784466
		1.91332	-0.36464	-0.00157
		1.96621	-0.36464	-0.00285
		2.0191	-0.36464	-0.00472
		2.07198	-0.36464	-0.00727
		2.12487	-0.36464	-0.01056
		2.17776	-0.36464	-0.01473
		2.23065	-0.36464	-0.02011
		2.28354	-0.36464	-0.02728
		2.33643	-0.36464	-0.03711
		2.38931	-0.36464	-0.05077
		2.4422	-0.36464	-0.06943
		2.49509	-0.36464	-0.09374
		2.54798	-0.36464	-0.12314
		2.60087	-0.36464	-0.15555
		2.65376	-0.36464	-0.18787
		2.70665	-0.36464	-0.21707
		2.75953	-0.36464	-0.2414
		2.81242	-0.36464	-0.26093
		2.86531	-0.36464	-0.27744
		2.9182	-0.36464	-0.29386
		2.97109	-0.36464	-0.31321
		3.02398	-0.36464	-0.33785
		3.07687	-0.36464	-0.36906
		3.12975	-0.36464	-0.40751
		3.18264	-0.36464	-0.45421
		3.23553	-0.36464	-0.51065
		3.28842	-0.36464	-0.57734
		3.34131	-0.36464	-0.65174
		3.3942	-0.36464	-0.7274
		3.44709	-0.36464	-0.79506
		3.49997	-0.36464	-0.84596
		3.55286	-0.36464	-0.87475
		3.60575	-0.36464	-0.88191
		3.65864	-0.36464	-0.87322
		3.71153	-0.36464	-0.85803
		3.76442	-0.36464	-0.84667
		3.81731	-0.36464	-0.84783
		3.87019	-0.36464	-0.86673
		3.92308	-0.36464	-0.90419
		3.97597	-0.36464	-0.95668
		4.02886	-0.36464	-1.01709
		4.08175	-0.36464	-1.07574
		4.13464	-0.36464	-1.12265
		4.18752	-0.36464	-1.1519
		4.24041	-0.36464	-1.16443
		4.2933	-0.36464	-1.16932
		4.34619	-0.36464	-1.17899
		4.39908	-0.36464	-1.20167
		4.45197	-0.36464	-1.23528
		4.50486	-0.36464	-1.26884
		4.55774	-0.36464	-1.28922
		4.61063	-0.36464	-1.29008
		4.66352	-0.36464	-1.27801
		4.71641	-0.36464	-1.27062
		4.7693	-0.36464	-1.2862
		4.82219	-0.36464	-1.32883
		4.87508	-0.36464	-1.37881
		4.92796	-0.36464	-1.39578
		4.98085	-0.36464	-1.33793
		5.03374	-0.36464	-1.18651
		5.08663	-0.36464	-0.95864
		5.13952	-0.36464	-0.69982
		5.19241	-0.36464	-0.46212
		5.2453	-0.36464	-0.28151
		5.29818	-0.36464	-0.16924
		5.35107	-0.36464	-0.11596
		5.40396	-0.36464	-0.1014
		5.45685	-0.36464	-0.10433
		5.50974	-0.36464	-0.10814
		5.56263	-0.36464	-0.10351
		5.61552	-0.36464	-0.08861
		5.6684	-0.36464	-0.06746
		5.72129	-0.36464	-0.04535
		5.77418	-0.36464	-0.02692
		5.82707	-0.36464	-0.01412
		5.87996	-0.36464	-0.00654
		5.93285	-0.36464	-0.00267
		5.98573	-0.36464	-0.000964886
		6.03862	-0.36464	-0.000307668
		6.09151	-0.36464	-8.6636e-05
		6.1444	-0.36464	0
		6.19729	-0.36464	0
		6.25018	-0.36464	0
		6.30307	-0.36464	0
		6.35595	-0.36464	0
		6.40884	-0.36464	0
		6.46173	-0.36464	0
		6.51462	-0.36464	0
		1.49021	-0.31187	0
		1.5431	-0.31187	-3.927e-06
		1.59599	-0.31187	-1.6523e-05
		1.64888	-0.31187	-5.79e-05
		1.70176	-0.31187	-0.000183784
		1.75465	-0.31187	-0.000515269
		1.80754	-0.31187	-0.00128
		1.86043	-0.31187	-0.00284
		1.91332	-0.31187	-0.00566
		1.96621	-0.31187	-0.01018
		2.0191	-0.31187	-0.01672
		2.07198	-0.31187	-0.02537
		2.12487	-0.31187	-0.03612
		2.17776	-0.31187	-0.0491
		2.23065	-0.31187	-0.06505
		2.28354	-0.31187	-0.08547
		2.33643	-0.31187	-0.11276
		2.38931	-0.31187	-0.15008
		2.4422	-0.31187	-0.20044
		2.49509	-0.31187	-0.26535
		2.54798	-0.31187	-0.34283
		2.60087	-0.31187	-0.42685
		2.65376	-0.31187	-0.50885
		2.70665	-0.31187	-0.58118
		2.75953	-0.31187	-0.64024
		2.81242	-0.31187	-0.68783
		2.86531	-0.31187	-0.73015
		2.9182	-0.31187	-0.77547
		2.97109	-0.31187	-0.83094
		3.02398	-0.31187	-0.90065
		3.07687	-0.31187	-0.9852
		3.12975	-0.31187	-1.08395
		3.18264	-0.31187	-1.19806
		3.23553	-0.31187	-1.33112
		3.28842	-0.31187	-1.48539
		3.34131	-0.31187	-1.65639
		3.3942	-0.31187	-1.8304
		3.44709	-0.31187	-1.98707
		3.49997	-0.31187	-2.10694
		3.55286	-0.31187	-2.17797
		3.60575	-0.31187	-2.20058
		3.65864	-0.31187	-2.18683
		3.71153	-0.31187	-2.15669
		3.76442	-0.31187	-2.1332
		3.81731	-0.31187	-2.13664
		3.87019	-0.31187	-2.18002
		3.92308	-0.31187	-2.26637
		3.97597	-0.31187	-2.38842
		4.02886	-0.31187	-2.53011
		4.08175	-0.31187	-2.66886
		4.13464	-0.31187	-2.78074
		4.18752	-0.31187	-2.85081
		4.24041	-0.31187	-2.87993
		4.2933	-0.31187	-2.88835
		4.34619	-0.31187	-2.9051
		4.39908	-0.31187	-2.95051
		4.45197	-0.31187	-3.02149
		4.50486	-0.31187	-3.09434
		4.55774	-0.31187	-3.13944
		4.61063	-0.31187	-3.14156
		4.66352	-0.31187	-3.11472
		4.71641	-0.31187	-3.09879
		4.7693	-0.31187	-3.13612
		4.82219	-0.31187	-3.23649
		4.87508	-0.31187	-3.35353
		4.92796	-0.31187	-3.39106
		4.98085	-0.31187	-3.24859
		5.03374	-0.31187	-2.8806
		5.08663	-0.31187	-2.32786
		5.13952	-0.31187	-1.70002
		5.19241	-0.31187	-1.12305
		5.2453	-0.31187	-0.68416
		5.29818	-0.31187	-0.41089
		5.35107	-0.31187	-0.28069
		5.40396	-0.31187	-0.24452
		5.45685	-0.31187	-0.25098
		5.50974	-0.31187	-0.25988
		5.56263	-0.31187	-0.24862
		5.61552	-0.31187	-0.21277
		5.6684	-0.31187	-0.16196
		5.72129	-0.31187	-0.10887
		5.77418	-0.31187	-0.06463
		5.82707	-0.31187	-0.03388
		5.87996	-0.31187	-0.01569
		5.93285	-0.31187	-0.00641
		5.98573	-0.31187	-0.00232
		6.03862	-0.31187	-0.000738214
		6.09151	-0.31187	-0.000207675
		6.1444	-0.31187	0
		6.19729	-0.31187	0
		6.25018	-0.31187	0
		6.30307	-0.31187	0
		6.35595	-0.31187	0
		6.40884	-0.31187	0
		6.46173	-0.31187	0
		6.51462	-0.31187	0
		1.49021	-0.2591	0
		1.5431	-0.2591	-1.268e-05
		1.59599	-0.2591	-5.3399e-05
		1.64888	-0.2591	-0.000187061
		1.70176	-0.2591	-0.000593105
		1.75465	-0.2591	-0.00166
		1.80754	-0.2591	-0.00411
		1.86043	-0.2591	-0.0091
		1.91332	-0.2591	-0.01806
		1.96621	-0.2591	-0.03233
		2.0191	-0.2591	-0.05264
		2.07198	-0.2591	-0.07882
		2.12487	-0.2591	-0.11021
		2.17776	-0.2591	-0.14631
		2.23065	-0.2591	-0.18833
		2.28354	-0.2591	-0.23971
		2.33643	-0.2591	-0.30637
		2.38931	-0.2591	-0.39613
		2.4422	-0.2591	-0.5162
		2.49509	-0.2591	-0.66956
		2.54798	-0.2591	-0.85037
		2.60087	-0.2591	-1.04312
		2.65376	-0.2591	-1.22695
		2.70665	-0.2591	-1.38457
		2.75953	-0.2591	-1.51017
		2.81242	-0.2591	-1.61181
		2.86531	-0.2591	-1.70767
		2.9182	-0.2591	-1.81851
		2.97109	-0.2591	-1.95922
		3.02398	-0.2591	-2.13445
		3.07687	-0.2591	-2.33922
		3.12975	-0.2591	-2.56651
		3.18264	-0.2591	-2.81558
		3.23553	-0.2591	-3.09418
		3.28842	-0.2591	-3.40955
		3.34131	-0.2591	-3.75582
		3.3942	-0.2591	-4.10799
		3.44709	-0.2591	-4.42703
		3.49997	-0.2591	-4.6752
		3.55286	-0.2591	-4.82867
		3.60575	-0.2591	-4.88712
		3.65864	-0.2591	-4.87225
		3.71153	-0.2591	-4.82151
		3.76442	-0.2591	-4.78015
		3.81731	-0.2591	-4.78973
		3.87019	-0.2591	-4.87861
		3.92308	-0.2591	-5.05507
		3.97597	-0.2591	-5.30586
		4.02886	-0.2591	-5.59897
		4.08175	-0.2591	-5.88797
		4.13464	-0.2591	-6.1226
		4.18752	-0.2591	-6.26997
		4.24041	-0.2591	-6.32924
		4.2933	-0.2591	-6.3403
		4.34619	-0.2591	-6.36293
		4.39908	-0.2591	-6.44129
		4.45197	-0.2591	-6.57275
		4.50486	-0.2591	-6.7124
		4.55774	-0.2591	-6.80106
		4.61063	-0.2591	-6.80623
		4.66352	-0.2591	-6.75372
		4.71641	-0.2591	-6.72319
		4.7693	-0.2591	-6.80184
		4.82219	-0.2591	-7.0108
		4.87508	-0.2591	-7.25348
		4.92796	-0.2591	-7.32641
		4.98085	-0.2591	-7.01471
		5.03374	-0.2591	-6.21978
		5.08663	-0.2591	-5.02765
		5.13952	-0.2591	-3.67321
		5.19241	-0.2591	-2.42739
		5.2453	-0.2591	-1.47843
		5.29818	-0.2591	-0.88624
		5.35107	-0.2591	-0.60252
		5.40396	-0.2591	-0.52186
		5.45685	-0.2591	-0.53375
		5.50974	-0.2591	-0.55184
		5.56263	-0.2591	-0.52762
		5.61552	-0.2591	-0.45142
		5.6684	-0.2591	-0.34356
		5.72129	-0.2591	-0.23092
		5.77418	-0.2591	-0.13707
		5.82707	-0.2591	-0.07185
		5.87996	-0.2591	-0.03326
		5.93285	-0.2591	-0.0136
		5.98573	-0.2591	-0.00491
		6.03862	-0.2591	-0.00156
		6.09151	-0.2591	-0.000439865
		6.1444	-0.2591	0
		6.19729	-0.2591	0
		6.25018	-0.2591	0
		6.30307	-0.2591	0
		6.35595	-0.2591	0
		6.40884	-0.2591	0
		6.46173	-0.2591	0
		6.51462	-0.2591	0
		1.49021	-0.20633	0
		1.5431	-0.20633	-3.6188e-05
		1.59599	-0.20633	-0.000152542
		1.64888	-0.20633	-0.00053419
		1.70176	-0.20633	-0.00169
		1.75465	-0.20633	-0.00472
		1.80754	-0.20633	-0.01167
		1.86043	-0.20633	-0.0258
		1.91332	-0.20633	-0.05101
		1.96621	-0.20633	-0.09083
		2.0191	-0.20633	-0.14672
		2.07198	-0.20633	-0.21717
		2.12487	-0.20633	-0.29868
		2.17776	-0.20633	-0.38794
		2.23065	-0.20633	-0.48592
		2.28354	-0.20633	-0.59962
		2.33643	-0.20633	-0.74242
		2.38931	-0.20633	-0.93211
		2.4422	-0.20633	-1.18442
		2.49509	-0.20633	-1.50476
		2.54798	-0.20633	-1.87857
		2.60087	-0.20633	-2.27067
		2.65376	-0.20633	-2.63605
		2.70665	-0.20633	-2.94026
		2.75953	-0.20633	-3.17636
		2.81242	-0.20633	-3.3688
		2.86531	-0.20633	-3.56244
		2.9182	-0.20633	-3.80319
		2.97109	-0.20633	-4.11843
		3.02398	-0.20633	-4.50817
		3.07687	-0.20633	-4.94969
		3.12975	-0.20633	-5.41744
		3.18264	-0.20633	-5.90314
		3.23553	-0.20633	-6.42145
		3.28842	-0.20633	-6.99098
		3.34131	-0.20633	-7.60814
		3.3942	-0.20633	-8.23423
		3.44709	-0.20633	-8.80439
		3.49997	-0.20633	-9.25528
		3.55286	-0.20633	-9.54622
		3.60575	-0.20633	-9.67495
		3.65864	-0.20633	-9.67515
		3.71153	-0.20633	-9.60763
		3.76442	-0.20633	-9.54995
		3.81731	-0.20633	-9.57649
		3.87019	-0.20633	-9.74089
		3.92308	-0.20633	-10.0612
		3.97597	-0.20633	-10.5163
		4.02886	-0.20633	-11.05
		4.08175	-0.20633	-11.5785
		4.13464	-0.20633	-12.0092
		4.18752	-0.20633	-12.2791
		4.24041	-0.20633	-12.3823
		4.2933	-0.20633	-12.3884
		4.34619	-0.20633	-12.4062
		4.39908	-0.20633	-12.5206
		4.45197	-0.20633	-12.7339
		4.50486	-0.20633	-12.9715
		4.55774	-0.20633	-13.1286
		4.61063	-0.20633	-13.1427
		4.66352	-0.20633	-13.0543
		4.71641	-0.20633	-13.0039
		4.7693	-0.20633	-13.1512
		4.82219	-0.20633	-13.5376
		4.87508	-0.20633	-13.9852
		4.92796	-0.20633	-14.1108
		4.98085	-0.20633	-13.5049
		5.03374	-0.20633	-11.9761
		5.08663	-0.20633	-9.6853
		5.13952	-0.20633	-7.08056
		5.19241	-0.20633	-4.6814
		5.2453	-0.20633	-2.8504
		5.29818	-0.20633	-1.70421
		5.35107	-0.20633	-1.15084
		5.40396	-0.20633	-0.98857
		5.45685	-0.20633	-1.00583
		5.50974	-0.20633	-1.0376
		5.56263	-0.20633	-0.99112
		5.61552	-0.20633	-0.84755
		5.6684	-0.20633	-0.64489
		5.72129	-0.20633	-0.43335
		5.77418	-0.20633	-0.25717
		5.82707	-0.20633	-0.13478
		5.87996	-0.20633	-0.06238
		5.93285	-0.20633	-0.0255
		5.98573	-0.20633	-0.0092
		6.03862	-0.20633	-0.00293
		6.09151	-0.20633	-0.000823202
		6.1444	-0.20633	0
		6.19729	-0.20633	0
		6.25018	-0.20633	0
		6.30307	-0.20633	0
		6.35595	-0.20633	0
		6.40884	-0.20633	0
		6.46173	-0.20633	0
		6.51462	-0.20633	0
		1.49021	-0.15356	0
		1.5431	-0.15356	-9.1285e-05
		1.59599	-0.15356	-0.000385166
		1.64888	-0.15356	-0.00135
		1.70176	-0.15356	-0.00426
		1.75465	-0.15356	-0.01189
		1.80754	-0.15356	-0.02934
		1.86043	-0.15356	-0.06469
		1.91332	-0.15356	-0.12752
		1.96621	-0.15356	-0.22602
		2.0191	-0.15356	-0.36262
		2.07198	-0.15356	-0.53132
		2.12487	-0.15356	-0.72012
		2.17776	-0.15356	-0.9169
		2.23065	-0.15356	-1.11958
		2.28354	-0.15356	-1.34085
		2.33643	-0.15356	-1.60863
		2.38931	-0.15356	-1.96019
		2.4422	-0.15356	-2.42753
		2.49509	-0.15356	-3.01986
		2.54798	-0.15356	-3.70589
		2.60087	-0.15356	-4.4149
		2.65376	-0.15356	-5.06057
		2.70665	-0.15356	-5.58171
		2.75953	-0.15356	-5.9746
		2.81242	-0.15356	-6.29771
		2.86531	-0.15356	-6.64614
		2.9182	-0.15356	-7.10971
		2.97109	-0.15356	-7.73323
		3.02398	-0.15356	-8.50059
		3.07687	-0.15356	-9.34859
		3.12975	-0.15356	-10.211
		3.18264	-0.15356	-11.0603
		3.23553	-0.15356	-11.9205
		3.28842	-0.15356	-12.8314
		3.34131	-0.15356	-13.8001
		3.3942	-0.15356	-14.7772
		3.44709	-0.15356	-15.6703
		3.49997	-0.15356	-16.3885
		3.55286	-0.15356	-16.8725
		3.60575	-0.15356	-17.1168
		3.65864	-0.15356	-17.1661
		3.71153	-0.15356	-17.1053
		3.76442	-0.15356	-17.0498
		3.81731	-0.15356	-17.116
		3.87019	-0.15356	-17.3917
		3.92308	-0.15356	-17.9097
		3.97597	-0.15356	-18.6397
		4.02886	-0.15356	-19.4948
		4.08175	-0.15356	-20.3426
		4.13464	-0.15356	-21.0336
		4.18752	-0.15356	-21.4629
		4.24041	-0.15356	-21.6151
		4.2933	-0.15356	-21.598
		4.34619	-0.15356	-21.5873
		4.39908	-0.15356	-21.7269
		4.45197	-0.15356	-22.0316
		4.50486	-0.15356	-22.3928
		4.55774	-0.15356	-22.6452
		4.61063	-0.15356	-22.6816
		4.66352	-0.15356	-22.5545
		4.71641	-0.15356	-22.4831
		4.7693	-0.15356	-22.7281
		4.82219	-0.15356	-23.364
		4.87508	-0.15356	-24.0998
		4.92796	-0.15356	-24.2925
		4.98085	-0.15356	-23.2439
		5.03374	-0.15356	-20.6204
		5.08663	-0.15356	-16.6888
		5.13952	-0.15356	-12.2119
		5.19241	-0.15356	-8.08011
		5.2453	-0.15356	-4.91873
		5.29818	-0.15356	-2.93149
		5.35107	-0.15356	-1.96249
		5.40396	-0.15356	-1.66705
		5.45685	-0.15356	-1.68367
		5.50974	-0.15356	-1.73101
		5.56263	-0.15356	-1.65089
		5.61552	-0.15356	-1.41049
		5.6684	-0.15356	-1.07267
		5.72129	-0.15356	-0.72049
		5.77418	-0.15356	-0.4274
		5.82707	-0.15356	-0.22391
		5.87996	-0.15356	-0.1036
		5.93285	-0.15356	-0.04233
		5.98573	-0.15356	-0.01528
		6.03862	-0.15356	-0.00487
		6.09151	-0.15356	-0.00136
		6.1444	-0.15356	0
		6.19729	-0.15356	0
		6.25018	-0.15356	0
		6.30307	-0.15356	0
		6.35595	-0.15356	0
		6.40884	-0.15356	0
		6.46173	-0.15356	0
		6.51462	-0.15356	0
		1.49021	-0.10079	-5.6e-07
		1.5431	-0.10079	-0.000205631
		1.59599	-0.10079	-0.000866567
		1.64888	-0.10079	-0.00303
		1.70176	-0.10079	-0.00956
		1.75465	-0.10079	-0.02658
		1.80754	-0.10079	-0.06547
		1.86043	-0.10079	-0.14396
		1.91332	-0.10079	-0.28288
		1.96621	-0.10079	-0.49919
		2.0191	-0.10079	-0.79591
		2.07198	-0.10079	-1.15564
		2.12487	-0.10079	-1.54592
		2.17776	-0.10079	-1.93316
		2.23065	-0.10079	-2.30515
		2.28354	-0.10079	-2.6825
		2.33643	-0.10079	-3.11879
		2.38931	-0.10079	-3.68639
		2.4422	-0.10079	-4.44616
		2.49509	-0.10079	-5.41412
		2.54798	-0.10079	-6.53212
		2.60087	-0.10079	-7.67427
		2.65376	-0.10079	-8.69283
		2.70665	-0.10079	-9.49039
		2.75953	-0.10079	-10.074
		2.81242	-0.10079	-10.5592
		2.86531	-0.10079	-11.1205
		2.9182	-0.10079	-11.9137
		2.97109	-0.10079	-13.0051
		3.02398	-0.10079	-14.3454
		3.07687	-0.10079	-15.7994
		3.12975	-0.10079	-17.2284
		3.18264	-0.10079	-18.5675
		3.23553	-0.10079	-19.8491
		3.28842	-0.10079	-21.1448
		3.34131	-0.10079	-22.4857
		3.3942	-0.10079	-23.8229
		3.44709	-0.10079	-25.0461
		3.49997	-0.10079	-26.0459
		3.55286	-0.10079	-26.7512
		3.60575	-0.10079	-27.1533
		3.65864	-0.10079	-27.3016
		3.71153	-0.10079	-27.2964
		3.76442	-0.10079	-27.2866
		3.81731	-0.10079	-27.4301
		3.87019	-0.10079	-27.8517
		3.92308	-0.10079	-28.601
		3.97597	-0.10079	-29.6389
		4.02886	-0.10079	-30.8466
		4.08175	-0.10079	-32.0393
		4.13464	-0.10079	-33.0061
		4.18752	-0.10079	-33.5953
		4.24041	-0.10079	-33.7797
		4.2933	-0.10079	-33.7088
		4.34619	-0.10079	-33.6343
		4.39908	-0.10079	-33.7716
		4.45197	-0.10079	-34.1574
		4.50486	-0.10079	-34.6523
		4.55774	-0.10079	-35.0243
		4.61063	-0.10079	-35.1071
		4.66352	-0.10079	-34.9555
		4.71641	-0.10079	-34.8719
		4.7693	-0.10079	-35.2381
		4.82219	-0.10079	-36.1757
		4.87508	-0.10079	-37.2619
		4.92796	-0.10079	-37.5307
		4.98085	-0.10079	-35.9129
		5.03374	-0.10079	-31.8832
		5.08663	-0.10079	-25.8344
		5.13952	-0.10079	-18.93
		5.19241	-0.10079	-12.5402
		5.2453	-0.10079	-7.63413
		5.29818	-0.10079	-4.53349
		5.35107	-0.10079	-3.00252
		5.40396	-0.10079	-2.51353
		5.45685	-0.10079	-2.51281
		5.50974	-0.10079	-2.57067
		5.56263	-0.10079	-2.44566
		5.61552	-0.10079	-2.08634
		5.6684	-0.10079	-1.5851
		5.72129	-0.10079	-1.06375
		5.77418	-0.10079	-0.63054
		5.82707	-0.10079	-0.3301
		5.87996	-0.10079	-0.15263
		5.93285	-0.10079	-0.06233
		5.98573	-0.10079	-0.02248
		6.03862	-0.10079	-0.00716
		6.09151	-0.10079	-0.00199
		6.1444	-0.10079	0
		6.19729	-0.10079	0
		6.25018	-0.10079	0
		6.30307	-0.10079	0
		6.35595	-0.10079	0
		6.40884	-0.10079	0
		6.46173	-0.10079	0
		6.51462	-0.10079	0
		1.49021	-0.04802	-2.119e-06
		1.5431	-0.04802	-0.000409053
		1.59599	-0.04802	-0.00172
		1.64888	-0.04802	-0.00601
		1.70176	-0.04802	-0.01894
		1.75465	-0.04802	-0.05254
		1.80754	-0.04802	-0.12919
		1.86043	-0.04802	-0.28346
		1.91332	-0.04802	-0.55551
		1.96621	-0.04802	-0.97673
		2.0191	-0.04802	-1.54912
		2.07198	-0.04802	-2.23199
		2.12487	-0.04802	-2.9522
		2.17776	-0.04802	-3.6333
		2.23065	-0.04802	-4.24003
		2.28354	-0.04802	-4.80257
		2.33643	-0.04802	-5.41584
		2.38931	-0.04802	-6.20974
		2.4422	-0.04802	-7.29259
		2.49509	-0.04802	-8.6933
		2.54798	-0.04802	-10.3179
		2.60087	-0.04802	-11.9666
		2.65376	-0.04802	-13.4125
		2.70665	-0.04802	-14.5148
		2.75953	-0.04802	-15.2987
		2.81242	-0.04802	-15.9572
		2.86531	-0.04802	-16.769
		2.9182	-0.04802	-17.9752
		2.97109	-0.04802	-19.6679
		3.02398	-0.04802	-21.7488
		3.07687	-0.04802	-23.9794
		3.12975	-0.04802	-26.1156
		3.18264	-0.04802	-28.0313
		3.23553	-0.04802	-29.7604
		3.28842	-0.04802	-31.4116
		3.34131	-0.04802	-33.0538
		3.3942	-0.04802	-34.6574
		3.44709	-0.04802	-36.1179
		3.49997	-0.04802	-37.3315
		3.55286	-0.04802	-38.2318
		3.60575	-0.04802	-38.8099
		3.65864	-0.04802	-39.1091
		3.71153	-0.04802	-39.2262
		3.76442	-0.04802	-39.3256
		3.81731	-0.04802	-39.5932
		3.87019	-0.04802	-40.1828
		3.92308	-0.04802	-41.1572
		3.97597	-0.04802	-42.47
		4.02886	-0.04802	-43.9762
		4.08175	-0.04802	-45.4481
		4.13464	-0.04802	-46.6251
		4.18752	-0.04802	-47.3174
		4.24041	-0.04802	-47.4901
		4.2933	-0.04802	-47.3308
		4.34619	-0.04802	-47.1605
		4.39908	-0.04802	-47.2633
		4.45197	-0.04802	-47.703
		4.50486	-0.04802	-48.3218
		4.55774	-0.04802	-48.8276
		4.61063	-0.04802	-48.9895
		4.66352	-0.04802	-48.848
		4.71641	-0.04802	-48.7751
		4.7693	-0.04802	-49.274
		4.82219	-0.04802	-50.5266
		4.87508	-0.04802	-51.9836
		4.92796	-0.04802	-52.3371
		4.98085	-0.04802	-50.1075
		5.03374	-0.04802	-44.5423
		5.08663	-0.04802	-36.1559
		5.13952	-0.04802	-26.5471
		5.19241	-0.04802	-17.6197
		5.2453	-0.04802	-10.7344
		5.29818	-0.04802	-6.35312
		5.35107	-0.04802	-4.1567
		5.40396	-0.04802	-3.41697
		5.45685	-0.04802	-3.36902
		5.50974	-0.04802	-3.42126
		5.56263	-0.04802	-3.24189
		5.61552	-0.04802	-2.75842
		5.6684	-0.04802	-2.09219
		5.72129	-0.04802	-1.40238
		5.77418	-0.04802	-0.83088
		5.82707	-0.04802	-0.43538
		5.87996	-0.04802	-0.20206
		5.93285	-0.04802	-0.08332
		5.98573	-0.04802	-0.03073
		6.03862	-0.04802	-0.01027
		6.09151	-0.04802	-0.00313
		6.1444	-0.04802	-0.000307076
		6.19729	-0.04802	-0.000147793
		6.25018	-0.04802	-6.2816e-05
		6.30307	-0.04802	-2.3577e-05
		6.35595	-0.04802	-7.815e-06
		6.40884	-0.04802	-2.288e-06
		6.46173	-0.04802	0
		6.51462	-0.04802	0
		1.49021	0.00475	-7.086e-06
		1.5431	0.00475	-0.000725252
		1.59599	0.00475	-0.00305
		1.64888	0.00475	-0.0106
		1.70176	0.00475	-0.03332
		1.75465	0.00475	-0.09219
		1.80754	0.00475	-0.22624
		1.86043	0.00475	-0.4952
		1.91332	0.00475	-0.96792
		1.96621	0.00475	-1.69621
		2.0191	0.00475	-2.67798
		2.07198	0.00475	-3.83326
		2.12487	0.00475	-5.0217
		2.17776	0.00475	-6.09584
		2.23065	0.00475	-6.97925
		2.28354	0.00475	-7.71189
		2.33643	0.00475	-8.44783
		2.38931	0.00475	-9.4013
		2.4422	0.00475	-10.7515
		2.49509	0.00475	-12.5513
		2.54798	0.00475	-14.6683
		2.60087	0.00475	-16.8195
		2.65376	0.00475	-18.6895
		2.70665	0.00475	-20.0896
		2.75953	0.00475	-21.0634
		2.81242	0.00475	-21.8853
		2.86531	0.00475	-22.9449
		2.9182	0.00475	-24.5776
		2.97109	0.00475	-26.9085
		3.02398	0.00475	-29.7887
		3.07687	0.00475	-32.8622
		3.12975	0.00475	-35.7576
		3.18264	0.00475	-38.2643
		3.23553	0.00475	-40.4015
		3.28842	0.00475	-42.3093
		3.34131	0.00475	-44.1022
		3.3942	0.00475	-45.7919
		3.44709	0.00475	-47.3117
		3.49997	0.00475	-48.5969
		3.55286	0.00475	-49.6091
		3.60575	0.00475	-50.3429
		3.65864	0.00475	-50.822
		3.71153	0.00475	-51.1161
		3.76442	0.00475	-51.3796
		3.81731	0.00475	-51.8037
		3.87019	0.00475	-52.5551
		3.92308	0.00475	-53.7011
		3.97597	0.00475	-55.1892
		4.02886	0.00475	-56.8588
		4.08175	0.00475	-58.4592
		4.13464	0.00475	-59.7065
		4.18752	0.00475	-60.3972
		4.24041	0.00475	-60.5003
		4.2933	0.00475	-60.2323
		4.34619	0.00475	-59.9588
		4.39908	0.00475	-60.0091
		4.45197	0.00475	-60.47
		4.50486	0.00475	-61.1818
		4.55774	0.00475	-61.8156
		4.61063	0.00475	-62.0847
		4.66352	0.00475	-61.9999
		4.71641	0.00475	-61.9734
		4.7693	0.00475	-62.6085
		4.82219	0.00475	-64.1526
		4.87508	0.00475	-65.9613
		4.92796	0.00475	-66.4239
		4.98085	0.00475	-63.672
		5.03374	0.00475	-56.7158
		5.08663	0.00475	-46.1573
		5.13952	0.00475	-33.9917
		5.19241	0.00475	-22.6288
		5.2453	0.00475	-13.815
		5.29818	0.00475	-8.15988
		5.35107	0.00475	-5.27474
		5.40396	0.00475	-4.24574
		5.45685	0.00475	-4.11096
		5.50974	0.00475	-4.12938
		5.56263	0.00475	-3.88721
		5.61552	0.00475	-3.29242
		5.6684	0.00475	-2.48939
		5.72129	0.00475	-1.66503
		5.77418	0.00475	-0.98589
		5.82707	0.00475	-0.51776
		5.87996	0.00475	-0.24225
		5.93285	0.00475	-0.10192
		5.98573	0.00475	-0.03927
		6.03862	0.00475	-0.01431
		6.09151	0.00475	-0.00501
		6.1444	0.00475	-0.00113
		6.19729	0.00475	-0.000546031
		6.25018	0.00475	-0.000232078
		6.30307	0.00475	-8.7108e-05
		6.35595	0.00475	-2.8873e-05
		6.40884	0.00475	-8.452e-06
		6.46173	0.00475	0
		6.51462	0.00475	0
		1.49021	0.05752	-2.1148e-05
		1.5431	0.05752	-0.00116
		1.59599	0.05752	-0.00482
		1.64888	0.05752	-0.01672
		1.70176	0.05752	-0.05233
		1.75465	0.05752	-0.14424
		1.80754	0.05752	-0.35287
		1.86043	0.05752	-0.77002
		1.91332	0.05752	-1.50065
		1.96621	0.05752	-2.62117
		2.0191	0.05752	-4.12145
		2.07198	0.05752	-5.86692
		2.12487	0.05752	-7.62494
		2.17776	0.05752	-9.15034
		2.23065	0.05752	-10.307
		2.28354	0.05752	-11.1426
		2.33643	0.05752	-11.8847
		2.38931	0.05752	-12.8559
		2.4422	0.05752	-14.3292
		2.49509	0.05752	-16.3971
		2.54798	0.05752	-18.8978
		2.60087	0.05752	-21.4701
		2.65376	0.05752	-23.7139
		2.70665	0.05752	-25.3896
		2.75953	0.05752	-26.5439
		2.81242	0.05752	-27.5089
		2.86531	0.05752	-28.765
		2.9182	0.05752	-30.7374
		2.97109	0.05752	-33.599
		3.02398	0.05752	-37.1727
		3.07687	0.05752	-41.0024
		3.12975	0.05752	-44.5886
		3.18264	0.05752	-47.6203
		3.23553	0.05752	-50.0778
		3.28842	0.05752	-52.114
		3.34131	0.05752	-53.8867
		3.3942	0.05752	-55.4656
		3.44709	0.05752	-56.8528
		3.49997	0.05752	-58.0514
		3.55286	0.05752	-59.0687
		3.60575	0.05752	-59.9019
		3.65864	0.05752	-60.5426
		3.71153	0.05752	-61.015
		3.76442	0.05752	-61.4439
		3.81731	0.05752	-62.0083
		3.87019	0.05752	-62.8721
		3.92308	0.05752	-64.0991
		3.97597	0.05752	-65.6304
		4.02886	0.05752	-67.299
		4.08175	0.05752	-68.8517
		4.13464	0.05752	-70.0133
		4.18752	0.05752	-70.5979
		4.24041	0.05752	-70.5959
		4.2933	0.05752	-70.239
		4.34619	0.05752	-69.8972
		4.39908	0.05752	-69.9043
		4.45197	0.05752	-70.3544
		4.50486	0.05752	-71.1037
		4.55774	0.05752	-71.8228
		4.61063	0.05752	-72.1977
		4.66352	0.05752	-72.2073
		4.71641	0.05752	-72.2703
		4.7693	0.05752	-73.0515
		4.82219	0.05752	-74.8565
		4.87508	0.05752	-76.9897
		4.92796	0.05752	-77.621
		4.98085	0.05752	-74.5687
		5.03374	0.05752	-66.6236
		5.08663	0.05752	-54.419
		5.13952	0.05752	-40.2442
		5.19241	0.05752	-26.9138
		5.2453	0.05752	-16.5017
		5.29818	0.05752	-9.75759
		5.35107	0.05752	-6.25071
		5.40396	0.05752	-4.92468
		5.45685	0.05752	-4.66346
		5.50974	0.05752	-4.61153
		5.56263	0.05752	-4.29559
		5.61552	0.05752	-3.61064
		5.6684	0.05752	-2.71588
		5.72129	0.05752	-1.81149
		5.77418	0.05752	-1.07412
		5.82707	0.05752	-0.56949
		5.87996	0.05752	-0.2734
		5.93285	0.05752	-0.12174
		5.98573	0.05752	-0.05221
		6.03862	0.05752	-0.02255
		6.09151	0.05752	-0.00975
		6.1444	0.05752	-0.0037
		6.19729	0.05752	-0.00178
		6.25018	0.05752	-0.000757615
		6.30307	0.05752	-0.000284364
		6.35595	0.05752	-9.4256e-05
		6.40884	0.05752	-2.759e-05
		6.46173	0.05752	0
		6.51462	0.05752	0
		1.49021	0.11029	-5.5446e-05
		1.5431	0.11029	-0.00167
		1.59599	0.11029	-0.00691
		1.64888	0.11029	-0.02376
		1.70176	0.11029	-0.07391
		1.75465	0.11029	-0.20249
		1.80754	0.11029	-0.49298
		1.86043	0.11029	-1.07109
		1.91332	0.11029	-2.07948
		1.96621	0.11029	-3.61913
		2.0191	0.11029	-5.66897
		2.07198	0.11029	-8.03318
		2.12487	0.11029	-10.3761
		2.17776	0.11029	-12.3426
		2.23065	0.11029	-13.7256
		2.28354	0.11029	-14.5749
		2.33643	0.11029	-15.1938
		2.38931	0.11029	-16.022
		2.4422	0.11029	-17.44
		2.49509	0.11029	-19.5959
		2.54798	0.11029	-22.3183
		2.60087	0.11029	-25.1901
		2.65376	0.11029	-27.7424
		2.70665	0.11029	-29.6807
		2.75953	0.11029	-31.024
		2.81242	0.11029	-32.1137
		2.86531	0.11029	-33.4772
		2.9182	0.11029	-35.6154
		2.97109	0.11029	-38.7716
		3.02398	0.11029	-42.7865
		3.07687	0.11029	-47.1483
		3.12975	0.11029	-51.2526
		3.18264	0.11029	-54.6825
		3.23553	0.11029	-57.3548
		3.28842	0.11029	-59.4113
		3.34131	0.11029	-61.0434
		3.3942	0.11029	-62.3865
		3.44709	0.11029	-63.5269
		3.49997	0.11029	-64.5452
		3.55286	0.11029	-65.4918
		3.60575	0.11029	-66.3548
		3.65864	0.11029	-67.0832
		3.71153	0.11029	-67.6533
		3.76442	0.11029	-68.1617
		3.81731	0.11029	-68.7779
		3.87019	0.11029	-69.6622
		3.92308	0.11029	-70.8717
		3.97597	0.11029	-72.3381
		4.02886	0.11029	-73.888
		4.08175	0.11029	-75.2761
		4.13464	0.11029	-76.2594
		4.18752	0.11029	-76.6958
		4.24041	0.11029	-76.6125
		4.2933	0.11029	-76.2387
		4.34619	0.11029	-75.9047
		4.39908	0.11029	-75.8995
		4.45197	0.11029	-76.3028
		4.50486	0.11029	-77.0028
		4.55774	0.11029	-77.7141
		4.61063	0.11029	-78.1428
		4.66352	0.11029	-78.2526
		4.71641	0.11029	-78.4463
		4.7693	0.11029	-79.4052
		4.82219	0.11029	-81.4712
		4.87508	0.11029	-83.9317
		4.92796	0.11029	-84.8299
		4.98085	0.11029	-81.7696
		5.03374	0.11029	-73.3599
		5.08663	0.11029	-60.2084
		5.13952	0.11029	-44.7725
		5.19241	0.11029	-30.1352
		5.2453	0.11029	-18.6133
		5.29818	0.11029	-11.0761
		5.35107	0.11029	-7.08158
		5.40396	0.11029	-5.48419
		5.45685	0.11029	-5.06805
		5.50974	0.11029	-4.90761
		5.56263	0.11029	-4.49988
		5.61552	0.11029	-3.73835
		5.6684	0.11029	-2.79135
		5.72129	0.11029	-1.85896
		5.77418	0.11029	-1.11243
		5.82707	0.11029	-0.60762
		5.87996	0.11029	-0.312
		5.93285	0.11029	-0.15725
		5.98573	0.11029	-0.08092
		6.03862	0.11029	-0.04293
		6.09151	0.11029	-0.02223
		6.1444	0.11029	-0.01068
		6.19729	0.11029	-0.00514
		6.25018	0.11029	-0.00219
		6.30307	0.11029	-0.000820236
		6.35595	0.11029	-0.000271877
		6.40884	0.11029	-7.9582e-05
		6.46173	0.11029	0
		6.51462	0.11029	0
		1.49021	0.16306	-0.000128692
		1.5431	0.16306	-0.00224
		1.59599	0.16306	-0.00911
		1.64888	0.16306	-0.03094
		1.70176	0.16306	-0.09519
		1.75465	0.16306	-0.25825
		1.80754	0.16306	-0.62371
		1.86043	0.16306	-1.34585
		1.91332	0.16306	-2.59819
		1.96621	0.16306	-4.50076
		2.0191	0.16306	-7.02152
		2.07198	0.16306	-9.9121
		2.12487	0.16306	-12.7483
		2.17776	0.16306	-15.0784
		2.23065	0.16306	-16.6275
		2.28354	0.16306	-17.4381
		2.33643	0.16306	-17.8712
		2.38931	0.16306	-18.4661
		2.4422	0.16306	-19.7042
		2.49509	0.16306	-21.7984
		2.54798	0.16306	-24.5937
		2.60087	0.16306	-27.6504
		2.65376	0.16306	-30.4547
		2.70665	0.16306	-32.6542
		2.75953	0.16306	-34.2046
		2.81242	0.16306	-35.401
		2.86531	0.16306	-36.7704
		2.9182	0.16306	-38.8731
		2.97109	0.16306	-42.0463
		3.02398	0.16306	-46.1983
		3.07687	0.16306	-50.815
		3.12975	0.16306	-55.2201
		3.18264	0.16306	-58.8973
		3.23553	0.16306	-61.6873
		3.28842	0.16306	-63.7038
		3.34131	0.16306	-65.1638
		3.3942	0.16306	-66.2653
		3.44709	0.16306	-67.1739
		3.49997	0.16306	-68.029
		3.55286	0.16306	-68.8965
		3.60575	0.16306	-69.7318
		3.65864	0.16306	-70.4351
		3.71153	0.16306	-70.9526
		3.76442	0.16306	-71.3807
		3.81731	0.16306	-71.9085
		3.87019	0.16306	-72.7088
		3.92308	0.16306	-73.8352
		3.97597	0.16306	-75.2008
		4.02886	0.16306	-76.613
		4.08175	0.16306	-77.829
		4.13464	0.16306	-78.6454
		4.18752	0.16306	-78.9784
		4.24041	0.16306	-78.8992
		4.2933	0.16306	-78.617
		4.34619	0.16306	-78.3822
		4.39908	0.16306	-78.3952
		4.45197	0.16306	-78.7013
		4.50486	0.16306	-79.2349
		4.55774	0.16306	-79.8006
		4.61063	0.16306	-80.1812
		4.66352	0.16306	-80.3592
		4.71641	0.16306	-80.7149
		4.7693	0.16306	-81.9059
		4.82219	0.16306	-84.2754
		4.87508	0.16306	-87.1039
		4.92796	0.16306	-88.3749
		4.98085	0.16306	-85.5666
		5.03374	0.16306	-77.1512
		5.08663	0.16306	-63.6762
		5.13952	0.16306	-47.6629
		5.19241	0.16306	-32.3431
		5.2453	0.16306	-20.1924
		5.29818	0.16306	-12.1721
		5.35107	0.16306	-7.84837
		5.40396	0.16306	-6.02946
		5.45685	0.16306	-5.44646
		5.50974	0.16306	-5.14423
		5.56263	0.16306	-4.61983
		5.61552	0.16306	-3.77975
		5.6684	0.16306	-2.80109
		5.72129	0.16306	-1.87532
		5.77418	0.16306	-1.15542
		5.82707	0.16306	-0.67739
		5.87996	0.16306	-0.39584
		5.93285	0.16306	-0.239
		5.98573	0.16306	-0.14835
		6.03862	0.16306	-0.0911
		6.09151	0.16306	-0.05203
		6.1444	0.16306	-0.02723
		6.19729	0.16306	-0.0131
		6.25018	0.16306	-0.00557
		6.30307	0.16306	-0.00209
		6.35595	0.16306	-0.000692928
		6.40884	0.16306	-0.000202829
		6.46173	0.16306	0
		6.51462	0.16306	0
		1.49021	0.21583	-0.000264643
		1.5431	0.21583	-0.00287
		1.59599	0.21583	-0.01133
		1.64888	0.21583	-0.03777
		1.70176	0.21583	-0.11424
		1.75465	0.21583	-0.30527
		1.80754	0.21583	-0.72779
		1.86043	0.21583	-1.55332
		1.91332	0.21583	-2.97223
		1.96621	0.21583	-5.1135
		2.0191	0.21583	-7.93746
		2.07198	0.21583	-11.1672
		2.12487	0.21583	-14.3295
		2.17776	0.21583	-16.9164
		2.23065	0.21583	-18.6034
		2.28354	0.21583	-19.4126
		2.33643	0.21583	-19.7233
		2.38931	0.21583	-20.1283
		2.4422	0.21583	-21.1782
		2.49509	0.21583	-23.1467
		2.54798	0.21583	-25.9189
		2.60087	0.21583	-29.0684
		2.65376	0.21583	-32.0646
		2.70665	0.21583	-34.5016
		2.75953	0.21583	-36.2499
		2.81242	0.21583	-37.5224
		2.86531	0.21583	-38.8151
		2.9182	0.21583	-40.7358
		2.97109	0.21583	-43.7259
		3.02398	0.21583	-47.7873
		3.07687	0.21583	-52.4364
		3.12975	0.21583	-56.9525
		3.18264	0.21583	-60.7378
		3.23553	0.21583	-63.5647
		3.28842	0.21583	-65.5216
		3.34131	0.21583	-66.8491
		3.3942	0.21583	-67.7983
		3.44709	0.21583	-68.5897
		3.49997	0.21583	-69.3822
		3.55286	0.21583	-70.2159
		3.60575	0.21583	-70.9873
		3.65864	0.21583	-71.5507
		3.71153	0.21583	-71.8542
		3.76442	0.21583	-72.0392
		3.81731	0.21583	-72.3561
		3.87019	0.21583	-73.0135
		3.92308	0.21583	-74.0626
		3.97597	0.21583	-75.3806
		4.02886	0.21583	-76.7317
		4.08175	0.21583	-77.8576
		4.13464	0.21583	-78.5897
		4.18752	0.21583	-78.9078
		4.24041	0.21583	-78.9308
		4.2933	0.21583	-78.8365
		4.34619	0.21583	-78.7707
		4.39908	0.21583	-78.8161
		4.45197	0.21583	-78.9693
		4.50486	0.21583	-79.2208
		4.55774	0.21583	-79.5015
		4.61063	0.21583	-79.7206
		4.66352	0.21583	-79.9167
		4.71641	0.21583	-80.4521
		4.7693	0.21583	-81.9312
		4.82219	0.21583	-84.6589
		4.87508	0.21583	-87.8946
		4.92796	0.21583	-89.5931
		4.98085	0.21583	-87.1651
		5.03374	0.21583	-78.9922
		5.08663	0.21583	-65.5607
		5.13952	0.21583	-49.4038
		5.19241	0.21583	-33.8272
		5.2453	0.21583	-21.4016
		5.29818	0.21583	-13.1467
		5.35107	0.21583	-8.63603
		5.40396	0.21583	-6.65219
		5.45685	0.21583	-5.90301
		5.50974	0.21583	-5.43424
		5.56263	0.21583	-4.76857
		5.61552	0.21583	-3.84051
		5.6684	0.21583	-2.83935
		5.72129	0.21583	-1.94317
		5.77418	0.21583	-1.27622
		5.82707	0.21583	-0.84427
		5.87996	0.21583	-0.58251
		5.93285	0.21583	-0.41493
		5.98573	0.21583	-0.29112
		6.03862	0.21583	-0.19227
		6.09151	0.21583	-0.11467
		6.1444	0.21583	-0.06175
		6.19729	0.21583	-0.02974
		6.25018	0.21583	-0.01265
		6.30307	0.21583	-0.00475
		6.35595	0.21583	-0.00158
		6.40884	0.21583	-0.000461654
		6.46173	0.21583	-1.374e-06
		6.51462	0.21583	0
		1.49021	0.2686	-0.000482697
		1.5431	0.2686	-0.00357
		1.59599	0.2686	-0.01368
		1.64888	0.2686	-0.04449
		1.70176	0.2686	-0.13146
		1.75465	0.2686	-0.34392
		1.80754	0.2686	-0.80467
		1.86043	0.2686	-1.6896
		1.91332	0.2686	-3.18992
		1.96621	0.2686	-5.4321
		2.0191	0.2686	-8.3736
		2.07198	0.2686	-11.7392
		2.12487	0.2686	-15.0583
		2.17776	0.2686	-17.8188
		2.23065	0.2686	-19.6745
		2.28354	0.2686	-20.6121
		2.33643	0.2686	-20.978
		2.38931	0.2686	-21.3534
		2.4422	0.2686	-22.3083
		2.49509	0.2686	-24.1606
		2.54798	0.2686	-26.8511
		2.60087	0.2686	-29.999
		2.65376	0.2686	-33.0875
		2.70665	0.2686	-35.6749
		2.75953	0.2686	-37.554
		2.81242	0.2686	-38.8547
		2.86531	0.2686	-40.0383
		2.9182	0.2686	-41.7501
		2.97109	0.2686	-44.5191
		3.02398	0.2686	-48.4246
		3.07687	0.2686	-53.0095
		3.12975	0.2686	-57.5216
		3.18264	0.2686	-61.3088
		3.23553	0.2686	-64.1065
		3.28842	0.2686	-65.9991
		3.34131	0.2686	-67.2559
		3.3942	0.2686	-68.1648
		3.44709	0.2686	-68.9678
		3.49997	0.2686	-69.8022
		3.55286	0.2686	-70.6493
		3.60575	0.2686	-71.3354
		3.65864	0.2686	-71.6836
		3.71153	0.2686	-71.678
		3.76442	0.2686	-71.5444
		3.81731	0.2686	-71.6252
		3.87019	0.2686	-72.1776
		3.92308	0.2686	-73.242
		3.97597	0.2686	-74.6352
		4.02886	0.2686	-76.0482
		4.08175	0.2686	-77.1851
		4.13464	0.2686	-77.9035
		4.18752	0.2686	-78.2519
		4.24041	0.2686	-78.4077
		4.2933	0.2686	-78.5249
		4.34619	0.2686	-78.6447
		4.39908	0.2686	-78.7237
		4.45197	0.2686	-78.6995
		4.50486	0.2686	-78.6154
		4.55774	0.2686	-78.5392
		4.61063	0.2686	-78.5312
		4.66352	0.2686	-78.7103
		4.71641	0.2686	-79.4274
		4.7693	0.2686	-81.2173
		4.82219	0.2686	-84.3157
		4.87508	0.2686	-87.9383
		4.92796	0.2686	-90.0155
		4.98085	0.2686	-87.9224
		5.03374	0.2686	-79.9924
		5.08663	0.2686	-66.6794
		5.13952	0.2686	-50.5264
		5.19241	0.2686	-34.8852
		5.2453	0.2686	-22.3783
		5.29818	0.2686	-14.0465
		5.35107	0.2686	-9.45014
		5.40396	0.2686	-7.34646
		5.45685	0.2686	-6.43545
		5.50974	0.2686	-5.78627
		5.56263	0.2686	-4.96804
		5.61552	0.2686	-3.95546
		5.6684	0.2686	-2.95213
		5.72129	0.2686	-2.11715
		5.77418	0.2686	-1.53531
		5.82707	0.2686	-1.1708
		5.87996	0.2686	-0.9317
		5.93285	0.2686	-0.73678
		5.98573	0.2686	-0.54948
		6.03862	0.2686	-0.37438
		6.09151	0.2686	-0.22742
		6.1444	0.2686	-0.12359
		6.19729	0.2686	-0.05955
		6.25018	0.2686	-0.02534
		6.30307	0.2686	-0.00952
		6.35595	0.2686	-0.00316
		6.40884	0.2686	-0.000926886
		6.46173	0.2686	-5.06e-06
		6.51462	0.2686	0
		1.49021	0.32137	-0.000782096
		1.5431	0.32137	-0.00441
		1.59599	0.32137	-0.01633
		1.64888	0.32137	-0.0518
		1.70176	0.32137	-0.14904
		1.75465	0.32137	-0.38042
		1.80754	0.32137	-0.86981
		1.86043	0.32137	-1.78877
		1.91332	0.32137	-3.31782
		1.96621	0.32137	-5.57204
		2.0191	0.32137	-8.50925
		2.07198	0.32137	-11.879
		2.12487	0.32137	-15.2546
		2.17776	0.32137	-18.1638
		2.23065	0.32137	-20.2629
		2.28354	0.32137	-21.4917
		2.33643	0.32137	-22.1162
		2.38931	0.32137	-22.6444
		2.4422	0.32137	-23.6153
		2.49509	0.32137	-25.369
		2.54798	0.32137	-27.9096
		2.60087	0.32137	-30.9274
		2.65376	0.32137	-33.951
		2.70665	0.32137	-36.536
		2.75953	0.32137	-38.4322
		2.81242	0.32137	-39.7176
		2.86531	0.32137	-40.834
		2.9182	0.32137	-42.4483
		2.97109	0.32137	-45.132
		3.02398	0.32137	-48.9864
		3.07687	0.32137	-53.5444
		3.12975	0.32137	-58.0226
		3.18264	0.32137	-61.748
		3.23553	0.32137	-64.4631
		3.28842	0.32137	-66.2806
		3.34131	0.32137	-67.5031
		3.3942	0.32137	-68.4359
		3.44709	0.32137	-69.3122
		3.49997	0.32137	-70.2247
		3.55286	0.32137	-71.0902
		3.60575	0.32137	-71.6788
		3.65864	0.32137	-71.8049
		3.71153	0.32137	-71.5097
		3.76442	0.32137	-71.1157
		3.81731	0.32137	-71.0596
		3.87019	0.32137	-71.6406
		3.92308	0.32137	-72.8723
		3.97597	0.32137	-74.4864
		4.02886	0.32137	-76.074
		4.08175	0.32137	-77.2802
		4.13464	0.32137	-77.9788
		4.18752	0.32137	-78.2967
		4.24041	0.32137	-78.4938
		4.2933	0.32137	-78.7363
		4.34619	0.32137	-78.9935
		4.39908	0.32137	-79.1098
		4.45197	0.32137	-78.9545
		4.50486	0.32137	-78.5974
		4.55774	0.32137	-78.2156
		4.61063	0.32137	-78.0057
		4.66352	0.32137	-78.1671
		4.71641	0.32137	-79.0466
		4.7693	0.32137	-81.1101
		4.82219	0.32137	-84.5147
		4.87508	0.32137	-88.419
		4.92796	0.32137	-90.7236
		4.98085	0.32137	-88.7829
		5.03374	0.32137	-80.9177
		5.08663	0.32137	-67.5916
		5.13952	0.32137	-51.3836
		5.19241	0.32137	-35.6933
		5.2453	0.32137	-23.1673
		5.29818	0.32137	-14.8301
		5.35107	0.32137	-10.2002
		5.40396	0.32137	-8.00004
		5.45685	0.32137	-6.93062
		5.50974	0.32137	-6.10207
		5.56263	0.32137	-5.14517
		5.61552	0.32137	-4.08104
		5.6684	0.32137	-3.1243
		5.72129	0.32137	-2.40553
		5.77418	0.32137	-1.95768
		5.82707	0.32137	-1.6916
		5.87996	0.32137	-1.48081
		5.93285	0.32137	-1.23904
		5.98573	0.32137	-0.95128
		6.03862	0.32137	-0.65719
		6.09151	0.32137	-0.40277
		6.1444	0.32137	-0.21967
		6.19729	0.32137	-0.10594
		6.25018	0.32137	-0.04513
		6.30307	0.32137	-0.01698
		6.35595	0.32137	-0.00564
		6.40884	0.32137	-0.00166
		6.46173	0.32137	-1.6468e-05
		6.51462	0.32137	0
		1.49021	0.37414	-0.00113
		1.5431	0.37414	-0.00534
		1.59599	0.37414	-0.01931
		1.64888	0.37414	-0.06002
		1.70176	0.37414	-0.16863
		1.75465	0.37414	-0.42089
		1.80754	0.37414	-0.94135
		1.86043	0.37414	-1.89572
		1.91332	0.37414	-3.45089
		1.96621	0.37414	-5.70739
		2.0191	0.37414	-8.62309
		2.07198	0.37414	-11.9785
		2.12487	0.37414	-15.4051
		2.17776	0.37414	-18.4883
		2.23065	0.37414	-20.8985
		2.28354	0.37414	-22.5233
		2.33643	0.37414	-23.5246
		2.38931	0.37414	-24.3009
		2.4422	0.37414	-25.3281
		2.49509	0.37414	-26.9524
		2.54798	0.37414	-29.2432
		2.60087	0.37414	-31.9781
		2.65376	0.37414	-34.7578
		2.70665	0.37414	-37.1732
		2.75953	0.37414	-38.9795
		2.81242	0.37414	-40.2456
		2.86531	0.37414	-41.412
		2.9182	0.37414	-43.1437
		2.97109	0.37414	-45.9924
		3.02398	0.37414	-50.0103
		3.07687	0.37414	-54.6716
		3.12975	0.37414	-59.1556
		3.18264	0.37414	-62.7984
		3.23553	0.37414	-65.3919
		3.28842	0.37414	-67.1064
		3.34131	0.37414	-68.2809
		3.3942	0.37414	-69.2239
		3.44709	0.37414	-70.1443
		3.49997	0.37414	-71.0924
		3.55286	0.37414	-71.9445
		3.60575	0.37414	-72.4456
		3.65864	0.37414	-72.4198
		3.71153	0.37414	-71.96
		3.76442	0.37414	-71.4631
		3.81731	0.37414	-71.4354
		3.87019	0.37414	-72.203
		3.92308	0.37414	-73.7429
		3.97597	0.37414	-75.6915
		4.02886	0.37414	-77.523
		4.08175	0.37414	-78.8031
		4.13464	0.37414	-79.4058
		4.18752	0.37414	-79.5418
		4.24041	0.37414	-79.5847
		4.2933	0.37414	-79.7711
		4.34619	0.37414	-80.0603
		4.39908	0.37414	-80.2229
		4.45197	0.37414	-80.0536
		4.50486	0.37414	-79.599
		4.55774	0.37414	-79.0789
		4.61063	0.37414	-78.7705
		4.66352	0.37414	-78.9333
		4.71641	0.37414	-79.922
		4.7693	0.37414	-82.1611
		4.82219	0.37414	-85.7475
		4.87508	0.37414	-89.7844
		4.92796	0.37414	-92.1337
		4.98085	0.37414	-90.1287
		5.03374	0.37414	-82.0983
		5.08663	0.37414	-68.5533
		5.13952	0.37414	-52.1413
		5.19241	0.37414	-36.3225
		5.2453	0.37414	-23.753
		5.29818	0.37414	-15.4141
		5.35107	0.37414	-10.7585
		5.40396	0.37414	-8.46637
		5.45685	0.37414	-7.24572
		5.50974	0.37414	-6.25883
		5.56263	0.37414	-5.2045
		5.61552	0.37414	-4.14875
		5.6684	0.37414	-3.30856
		5.72129	0.37414	-2.77487
		5.77418	0.37414	-2.51769
		5.82707	0.37414	-2.38559
		5.87996	0.37414	-2.21249
		5.93285	0.37414	-1.90839
		5.98573	0.37414	-1.48749
		6.03862	0.37414	-1.03545
		6.09151	0.37414	-0.63822
		6.1444	0.37414	-0.34906
		6.19729	0.37414	-0.16873
		6.25018	0.37414	-0.07206
		6.30307	0.37414	-0.02719
		6.35595	0.37414	-0.00907
		6.40884	0.37414	-0.00267
		6.46173	0.37414	-5.4666e-05
		6.51462	0.37414	-1.778e-06
		1.49021	0.42691	-0.00146
		1.5431	0.42691	-0.00622
		1.59599	0.42691	-0.02223
		1.64888	0.42691	-0.06831
		1.70176	0.42691	-0.18893
		1.75465	0.42691	-0.46459
		1.80754	0.42691	-1.0232
		1.86043	0.42691	-2.02906
		1.91332	0.42691	-3.6406
		1.96621	0.42691	-5.94657
		2.0191	0.42691	-8.90188
		2.07198	0.42691	-12.3071
		2.12487	0.42691	-15.837
		2.17776	0.42691	-19.1226
		2.23065	0.42691	-21.8461
		2.28354	0.42691	-23.8488
		2.33643	0.42691	-25.1958
		2.38931	0.42691	-26.1801
		2.4422	0.42691	-27.211
		2.49509	0.42691	-28.6355
		2.54798	0.42691	-30.5826
		2.60087	0.42691	-32.9176
		2.65376	0.42691	-35.326
		2.70665	0.42691	-37.4625
		2.75953	0.42691	-39.1296
		2.81242	0.42691	-40.425
		2.86531	0.42691	-41.8002
		2.9182	0.42691	-43.8922
		2.97109	0.42691	-47.1769
		3.02398	0.42691	-51.5971
		3.07687	0.42691	-56.5267
		3.12975	0.42691	-61.0979
		3.18264	0.42691	-64.6719
		3.23553	0.42691	-67.1153
		3.28842	0.42691	-68.6765
		3.34131	0.42691	-69.7393
		3.3942	0.42691	-70.6168
		3.44709	0.42691	-71.499
		3.49997	0.42691	-72.4158
		3.55286	0.42691	-73.236
		3.60575	0.42691	-73.7066
		3.65864	0.42691	-73.6611
		3.71153	0.42691	-73.2094
		3.76442	0.42691	-72.7759
		3.81731	0.42691	-72.9019
		3.87019	0.42691	-73.9357
		3.92308	0.42691	-75.8324
		3.97597	0.42691	-78.149
		4.02886	0.42691	-80.2422
		4.08175	0.42691	-81.5798
		4.13464	0.42691	-82.0087
		4.18752	0.42691	-81.8104
		4.24041	0.42691	-81.4896
		4.2933	0.42691	-81.4097
		4.34619	0.42691	-81.5951
		4.39908	0.42691	-81.7997
		4.45197	0.42691	-81.7486
		4.50486	0.42691	-81.4099
		4.55774	0.42691	-80.955
		4.61063	0.42691	-80.6622
		4.66352	0.42691	-80.8216
		4.71641	0.42691	-81.8231
		4.7693	0.42691	-84.1044
		4.82219	0.42691	-87.7459
		4.87508	0.42691	-91.8047
		4.92796	0.42691	-94.0854
		4.98085	0.42691	-91.88
		5.03374	0.42691	-83.5243
		5.08663	0.42691	-69.5972
		5.13952	0.42691	-52.8408
		5.19241	0.42691	-36.7911
		5.2453	0.42691	-24.1127
		5.29818	0.42691	-15.7345
		5.35107	0.42691	-11.036
		5.40396	0.42691	-8.6533
		5.45685	0.42691	-7.30342
		5.50974	0.42691	-6.20095
		5.56263	0.42691	-5.10689
		5.61552	0.42691	-4.12351
		5.6684	0.42691	-3.46059
		5.72129	0.42691	-3.16327
		5.77418	0.42691	-3.13531
		5.82707	0.42691	-3.16159
		5.87996	0.42691	-3.03589
		5.93285	0.42691	-2.66562
		5.98573	0.42691	-2.0977
		6.03862	0.42691	-1.4687
		6.09151	0.42691	-0.91009
		6.1444	0.42691	-0.49971
		6.19729	0.42691	-0.24255
		6.25018	0.42691	-0.10409
		6.30307	0.42691	-0.03949
		6.35595	0.42691	-0.01325
		6.40884	0.42691	-0.00393
		6.46173	0.42691	-0.000153076
		6.51462	0.42691	-7.287e-06
		1.49021	0.47968	-0.0017
		1.5431	0.47968	-0.00686
		1.59599	0.47968	-0.02445
		1.64888	0.47968	-0.07495
		1.70176	0.47968	-0.20587
		1.75465	0.47968	-0.50323
		1.80754	0.47968	-1.10115
		1.86043	0.47968	-2.16869
		1.91332	0.47968	-3.86456
		1.96621	0.47968	-6.27215
		2.0191	0.47968	-9.34005
		2.07198	0.47968	-12.8688
		2.12487	0.47968	-16.5449
		2.17776	0.47968	-20.0141
		2.23065	0.47968	-22.9602
		2.28354	0.47968	-25.1963
		2.33643	0.47968	-26.729
		2.38931	0.47968	-27.7845
		2.4422	0.47968	-28.7282
		2.49509	0.47968	-29.9068
		2.54798	0.47968	-31.4912
		2.60087	0.47968	-33.4129
		2.65376	0.47968	-35.4308
		2.70665	0.47968	-37.2728
		2.75953	0.47968	-38.8139
		2.81242	0.47968	-40.2064
		2.86531	0.47968	-41.9218
		2.9182	0.47968	-44.5536
		2.97109	0.47968	-48.471
		3.02398	0.47968	-53.4747
		3.07687	0.47968	-58.8141
		3.12975	0.47968	-63.5602
		3.18264	0.47968	-67.0944
		3.23553	0.47968	-69.3599
		3.28842	0.47968	-70.6969
		3.34131	0.47968	-71.5548
		3.3942	0.47968	-72.2754
		3.44709	0.47968	-73.053
		3.49997	0.47968	-73.9201
		3.55286	0.47968	-74.7567
		3.60575	0.47968	-75.3152
		3.65864	0.47968	-75.4129
		3.71153	0.47968	-75.1252
		3.76442	0.47968	-74.8505
		3.81731	0.47968	-75.1392
		3.87019	0.47968	-76.3763
		3.92308	0.47968	-78.5385
		3.97597	0.47968	-81.1485
		4.02886	0.47968	-83.468
		4.08175	0.47968	-84.8583
		4.13464	0.47968	-85.1046
		4.18752	0.47968	-84.5208
		4.24041	0.47968	-83.7248
		4.2933	0.47968	-83.231
		4.34619	0.47968	-83.1884
		4.39908	0.47968	-83.3965
		4.45197	0.47968	-83.5352
		4.50486	0.47968	-83.4553
		4.55774	0.47968	-83.1995
		4.61063	0.47968	-82.9697
		4.66352	0.47968	-83.0642
		4.71641	0.47968	-83.948
		4.7693	0.47968	-86.1433
		4.82219	0.47968	-89.7664
		4.87508	0.47968	-93.834
		4.92796	0.47968	-96.0615
		4.98085	0.47968	-93.6612
		5.03374	0.47968	-84.9562
		5.08663	0.47968	-70.5972
		5.13952	0.47968	-53.4345
		5.19241	0.47968	-37.0917
		5.2453	0.47968	-24.2505
		5.29818	0.47968	-15.7956
		5.35107	0.47968	-11.0417
		5.40396	0.47968	-8.58587
		5.45685	0.47968	-7.15072
		5.50974	0.47968	-5.991
		5.56263	0.47968	-4.9129
		5.61552	0.47968	-4.04238
		5.6684	0.47968	-3.57663
		5.72129	0.47968	-3.51916
		5.77418	0.47968	-3.71666
		5.82707	0.47968	-3.89937
		5.87996	0.47968	-3.82574
		5.93285	0.47968	-3.39991
		5.98573	0.47968	-2.69746
		6.03862	0.47968	-1.90122
		6.09151	0.47968	-1.18656
		6.1444	0.47968	-0.65607
		6.19729	0.47968	-0.32099
		6.25018	0.47968	-0.13902
		6.30307	0.47968	-0.05331
		6.35595	0.47968	-0.01811
		6.40884	0.47968	-0.00545
		6.46173	0.47968	-0.000388955
		6.51462	0.47968	-2.6391e-05
		1.49021	0.53245	-0.00181
		1.5431	0.53245	-0.00715
		1.59599	0.53245	-0.02557
		1.64888	0.53245	-0.0787
		1.70176	0.53245	-0.21616
		1.75465	0.53245	-0.52891
		1.80754	0.53245	-1.1583
		1.86043	0.53245	-2.28223
		1.91332	0.53245	-4.06681
		1.96621	0.53245	-6.59588
		2.0191	0.53245	-9.80853
		2.07198	0.53245	-13.4857
		2.12487	0.53245	-17.2922
		2.17776	0.53245	-20.8576
		2.23065	0.53245	-23.861
		2.28354	0.53245	-26.1157
		2.33643	0.53245	-27.6259
		2.38931	0.53245	-28.6072
		2.4422	0.53245	-29.4118
		2.49509	0.53245	-30.3808
		2.54798	0.53245	-31.6922
		2.60087	0.53245	-33.3013
		2.65376	0.53245	-35.0093
		2.70665	0.53245	-36.6087
		2.75953	0.53245	-38.0566
		2.81242	0.53245	-39.5771
		2.86531	0.53245	-41.6724
		2.9182	0.53245	-44.8948
		2.97109	0.53245	-49.5033
		3.02398	0.53245	-55.1542
		3.07687	0.53245	-60.9667
		3.12975	0.53245	-65.9361
		3.18264	0.53245	-69.4442
		3.23553	0.53245	-71.4964
		3.28842	0.53245	-72.5344
		3.34131	0.53245	-73.1047
		3.3942	0.53245	-73.6167
		3.44709	0.53245	-74.2944
		3.49997	0.53245	-75.18
		3.55286	0.53245	-76.1546
		3.60575	0.53245	-76.954
		3.65864	0.53245	-77.3441
		3.71153	0.53245	-77.3184
		3.76442	0.53245	-77.2075
		3.81731	0.53245	-77.5554
		3.87019	0.53245	-78.8085
		3.92308	0.53245	-81.0206
		3.97597	0.53245	-83.7438
		4.02886	0.53245	-86.1929
		4.08175	0.53245	-87.6379
		4.13464	0.53245	-87.777
		4.18752	0.53245	-86.9016
		4.24041	0.53245	-85.685
		4.2933	0.53245	-84.7642
		4.34619	0.53245	-84.4307
		4.39908	0.53245	-84.5767
		4.45197	0.53245	-84.8771
		4.50486	0.53245	-85.0641
		4.55774	0.53245	-85.0119
		4.61063	0.53245	-84.7995
		4.66352	0.53245	-84.7243
		4.71641	0.53245	-85.3645
		4.7693	0.53245	-87.387
		4.82219	0.53245	-90.9839
		4.87508	0.53245	-95.1287
		4.92796	0.53245	-97.4155
		4.98085	0.53245	-94.9404
		5.03374	0.53245	-85.9931
		5.08663	0.53245	-71.2888
		5.13952	0.53245	-53.7838
		5.19241	0.53245	-37.1862
		5.2453	0.53245	-24.2001
		5.29818	0.53245	-15.6796
		5.35107	0.53245	-10.8928
		5.40396	0.53245	-8.40832
		5.45685	0.53245	-6.94927
		5.50974	0.53245	-5.79308
		5.56263	0.53245	-4.76944
[truncated: 3,666 more rows]

## Sheet: Figure 3c
Figure 3c	Mechanisms of Ca3SiO5 dissolution under the influence of APTES. The reaction coordinate represents the dissolution process.
		State	Free Energy(kJ/mol)
		A(5,1)	0
		TS1	4.64441
		B(4,1)	2.22269
		TS2	10.5353
		C(3,1)	8.28626
		TS3	25.6046
		D(3,2)	16.1508
		TS4	33.1178
		E(2,2)	28.9376

## Sheet: Figure 4a
Figure 4a	Mechanisms of Ca3SiO5 dissolution in aqueous solution. Time-evolution of collective variables during the WT-MetaD simulation.
		Simulation time(ps)	CN(Ca-Ow)	CN(Ca-Os)
		0.001	2.00023	3.36726
		0.002	2.00023	3.38338
		0.003	2.00023	3.40114
		0.004	2.00022	3.42056
		0.005	2.00022	3.4416
		0.006	2.00021	3.4642
		0.007	2.00021	3.48828
		0.008	2.00021	3.51378
		0.009	2.0002	3.54069
		0.01	2.0002	3.56897
		0.011	2.0002	3.59855
		0.012	2.0002	3.62921
		0.013	2.00019	3.66066
		0.014	2.00019	3.69265
		0.015	2.00019	3.72502
		0.016	2.00019	3.7577
		0.017	2.00019	3.79058
		0.018	2.00019	3.82338
		0.019	2.00018	3.85563
		0.02	2.00018	3.88678
		0.021	2.00018	3.91634
		0.022	2.00019	3.94393
		0.023	2.00019	3.96927
		0.024	2.00019	3.99208
		0.025	2.00019	4.01209
		0.026	2.00019	4.029
		0.027	2.00019	4.04259
		0.028	2.00019	4.05275
		0.029	2.00019	4.05948
		0.03	2.00019	4.06285
		0.031	2.00019	4.06296
		0.032	2.0002	4.05987
		0.033	2.0002	4.05348
		0.034	2.0002	4.04355
		0.035	2.0002	4.02974
		0.036	2.00021	4.01164
		0.037	2.00021	3.98887
		0.038	2.00021	3.96109
		0.039	2.00022	3.92818
		0.04	2.00022	3.89031
		0.041	2.00022	3.84805
		0.042	2.00022	3.80232
		0.043	2.00023	3.75414
		0.044	2.00023	3.70442
		0.045	2.00023	3.65387
		0.046	2.00023	3.60316
		0.047	2.00023	3.55309
		0.048	2.00024	3.50464
		0.049	2.00024	3.45871
		0.05	2.00024	3.41576
		0.051	2.00024	3.37591
		0.052	2.00024	3.33913
		0.053	2.00025	3.30547
		0.054	2.00025	3.27506
		0.055	2.00025	3.24793
		0.056	2.00025	3.22393
		0.057	2.00025	3.20277
		0.058	2.00025	3.1841
		0.059	2.00025	3.16769
		0.06	2.00025	3.15335
		0.061	2.00025	3.14096
		0.062	2.00025	3.13034
		0.063	2.00025	3.12132
		0.064	2.00025	3.1137
		0.065	2.00025	3.10731
		0.066	2.00025	3.10199
		0.067	2.00025	3.09761
		0.068	2.00026	3.09406
		0.069	2.00026	3.09127
		0.07	2.00026	3.08919
		0.071	2.00026	3.08777
		0.072	2.00026	3.08701
		0.073	2.00026	3.08688
		0.074	2.00026	3.08739
		0.075	2.00026	3.08854
		0.076	2.00026	3.09036
		0.077	2.00026	3.09286
		0.078	2.00026	3.09604
		0.079	2.00027	3.09989
		0.08	2.00027	3.10439
		0.081	2.00027	3.10949
		0.082	2.00027	3.11521
		0.083	2.00027	3.1216
		0.084	2.00028	3.12877
		0.085	2.00028	3.13677
		0.086	2.00028	3.1456
		0.087	2.00028	3.15514
		0.088	2.00028	3.16526
		0.089	2.00028	3.17592
		0.09	2.00028	3.18718
		0.091	2.00029	3.19911
		0.092	2.00029	3.21172
		0.093	2.00029	3.22493
		0.094	2.00029	3.23866
		0.095	2.0003	3.25303
		0.096	2.0003	3.26825
		0.097	2.0003	3.28456
		0.098	2.00031	3.30207
		0.099	2.00031	3.32073
		0.1	2.00031	3.34033
		0.101	2.00032	3.36069
		0.102	2.00032	3.38165
		0.103	2.00033	3.40313
		0.104	2.00033	3.42497
		0.105	2.00033	3.44691
		0.106	2.00033	3.46852
		0.107	2.00034	3.48926
		0.108	2.00034	3.50857
		0.109	2.00034	3.52593
		0.11	2.00034	3.54096
		0.111	2.00033	3.55333
		0.112	2.00031	3.56285
		0.113	2.00026	3.56938
		0.114	2.00019	3.57281
		0.115	2.00007	3.57308
		0.116	1.99988	3.57014
		0.117	1.99961	3.56399
		0.118	1.99923	3.55473
		0.119	1.99869	3.54253
		0.12	1.99797	3.52771
		0.121	1.997	3.51069
		0.122	1.99573	3.49161
		0.123	1.99404	3.47061
		0.124	1.99178	3.4478
		0.125	1.98873	3.4233
		0.126	1.98466	3.39741
		0.127	1.97931	3.37067
		0.128	1.97238	3.34387
		0.129	1.96352	3.31777
		0.13	1.95245	3.29277
		0.131	1.93893	3.26899
		0.132	1.92264	3.24639
		0.133	1.90313	3.22506
		0.134	1.87988	3.20519
		0.135	1.85254	3.18689
		0.136	1.82119	3.17013
		0.137	1.7864	3.15475
		0.138	1.74918	3.14065
		0.139	1.7107	3.12782
		0.14	1.67174	3.1163
		0.141	1.63242	3.10605
		0.142	1.59253	3.09694
		0.143	1.55199	3.08886
		0.144	1.51119	3.0817
		0.145	1.471	3.07542
		0.146	1.43265	3.06997
		0.147	1.39718	3.06531
		0.148	1.36506	3.06133
		0.149	1.33626	3.05795
		0.15	1.31046	3.05509
		0.151	1.28732	3.05269
		0.152	1.26641	3.05072
		0.153	1.24749	3.04914
		0.154	1.23039	3.04794
		0.155	1.21503	3.04707
		0.156	1.20129	3.04652
		0.157	1.18898	3.04626
		0.158	1.17786	3.04627
		0.159	1.1677	3.04653
		0.16	1.15838	3.04701
		0.161	1.14985	3.04773
		0.162	1.14208	3.04867
		0.163	1.13508	3.04985
		0.164	1.12881	3.05127
		0.165	1.12324	3.05294
		0.166	1.11834	3.0549
		0.167	1.11406	3.05715
		0.168	1.1103	3.05973
		0.169	1.10696	3.06266
		0.17	1.10393	3.06594
		0.171	1.1011	3.0696
		0.172	1.09845	3.0737
		0.173	1.09598	3.07832
		0.174	1.09377	3.08355
		0.175	1.09193	3.08948
		0.176	1.09053	3.09617
		0.177	1.0895	3.10366
		0.178	1.08869	3.11203
		0.179	1.08793	3.1214
		0.18	1.08706	3.1319
		0.181	1.08604	3.14368
		0.182	1.08488	3.15682
		0.183	1.0837	3.1714
		0.184	1.08264	3.18747
		0.185	1.08174	3.20511
		0.186	1.0809	3.22445
		0.187	1.07987	3.24569
		0.188	1.07849	3.26903
		0.189	1.07667	3.29466
		0.19	1.07453	3.32265
		0.191	1.07228	3.35291
		0.192	1.07021	3.38515
		0.193	1.06859	3.41883
		0.194	1.06755	3.45323
		0.195	1.06702	3.4875
		0.196	1.06675	3.52082
		0.197	1.06647	3.55247
		0.198	1.06604	3.58192
		0.199	1.06548	3.60883
		0.2	1.06494	3.633
		0.201	1.06463	3.65435
		0.202	1.06471	3.67286
		0.203	1.06522	3.68857
		0.204	1.06608	3.70159
		0.205	1.06712	3.71202
		0.206	1.06823	3.72
		0.207	1.06935	3.72564
		0.208	1.07051	3.72905
		0.209	1.07181	3.73027
		0.21	1.07332	3.72928
		0.211	1.0751	3.72604
		0.212	1.07712	3.72043
		0.213	1.07933	3.71235
		0.214	1.08164	3.70174
		0.215	1.08403	3.68859
		0.216	1.08658	3.67292
		0.217	1.08948	3.65472
		0.218	1.093	3.63389
		0.219	1.09747	3.61027
		0.22	1.10312	3.58374
		0.221	1.11004	3.55446
		0.222	1.11817	3.52299
		0.223	1.12739	3.49034
		0.224	1.13755	3.4577
		0.225	1.14854	3.42618
		0.226	1.16032	3.39659
		0.227	1.17295	3.36939
		0.228	1.18672	3.34482
		0.229	1.20213	3.32295
		0.23	1.21978	3.30374
		0.231	1.24013	3.2871
		0.232	1.26336	3.27288
		0.233	1.28948	3.26088
		0.234	1.31846	3.25092
		0.235	1.35031	3.24279
		0.236	1.3852	3.23631
		0.237	1.42362	3.23131
		0.238	1.46631	3.2276
		0.239	1.51379	3.22498
		0.24	1.56565	3.22331
		0.241	1.62022	3.22248
		0.242	1.67537	3.22234
		0.243	1.72786	3.22292
		0.244	1.77446	3.22437
		0.245	1.81351	3.22689
		0.246	1.84527	3.23061
		0.247	1.87119	3.23559
		0.248	1.89284	3.24184
		0.249	1.91125	3.24931
		0.25	1.92706	3.258
		0.251	1.94062	3.26796
		0.252	1.95209	3.27933
		0.253	1.96149	3.29229
		0.254	1.96903	3.30696
		0.255	1.97511	3.32337
		0.256	1.98016	3.34153
		0.257	1.98443	3.36152
		0.258	1.98801	3.38353
		0.259	1.99091	3.40774
		0.26	1.99319	3.43419
		0.261	1.99496	3.46267
		0.262	1.99632	3.49297
		0.263	1.99732	3.525
		0.264	1.99805	3.55898
		0.265	1.99858	3.59549
		0.266	1.99897	3.63527
		0.267	1.99926	3.67903
		0.268	1.99948	3.72696
		0.269	1.99963	3.77839
		0.27	1.99974	3.83169
		0.271	1.99984	3.88458
		0.272	1.99991	3.93677
		0.273	1.99997	3.98831
		0.274	2.00002	4.03938
		0.275	2.00005	4.09008
		0.276	2.00008	4.14023
		0.277	2.00011	4.18941
		0.278	2.00012	4.23682
		0.279	2.00013	4.28138
		0.28	2.00014	4.32202
		0.281	2.00015	4.35788
		0.282	2.00016	4.38848
		0.283	2.00016	4.41377
		0.284	2.00016	4.43401
		0.285	2.00017	4.44969
		0.286	2.00017	4.46131
		0.287	2.00017	4.46924
		0.288	2.00017	4.47372
		0.289	2.00016	4.47492
		0.29	2.00016	4.4731
		0.291	2.00015	4.46869
		0.292	2.00014	4.46215
		0.293	2.00013	4.45395
		0.294	2.00012	4.44439
		0.295	2.00011	4.43364
		0.296	2.00011	4.42181
		0.297	2.0001	4.40901
		0.298	2.00009	4.39535
		0.299	2.00008	4.38101
		0.3	2.00006	4.36621
		0.301	2.00005	4.35122
		0.302	2.00002	4.33618
		0.303	1.99998	4.32122
		0.304	1.99993	4.30641
		0.305	1.99986	4.2918
		0.306	1.99976	4.27739
		0.307	1.99962	4.26318
		0.308	1.99941	4.24917
		0.309	1.99911	4.23539
		0.31	1.99872	4.22186
		0.311	1.99822	4.20861
		0.312	1.99766	4.19564
		0.313	1.99708	4.18291
		0.314	1.99656	4.17035
		0.315	1.99611	4.1578
		0.316	1.99572	4.14508
		0.317	1.99538	4.13196
		0.318	1.99506	4.1182
		0.319	1.99475	4.1036
		0.32	1.99446	4.08794
		0.321	1.9942	4.07111
		0.322	1.994	4.05308
		0.323	1.99387	4.03389
		0.324	1.99377	4.01366
		0.325	1.99363	3.99252
		0.326	1.99338	3.97063
		0.327	1.99299	3.9481
		0.328	1.99243	3.92498
		0.329	1.99171	3.90128
		0.33	1.99089	3.87692
		0.331	1.99008	3.8518
		0.332	1.98938	3.8254
		0.333	1.9889	3.79717
		0.334	1.98863	3.76658
		0.335	1.98853	3.73335
		0.336	1.98852	3.69749
		0.337	1.98853	3.65949
		0.338	1.98856	3.62013
		0.339	1.98863	3.5803
		0.34	1.98881	3.54077
		0.341	1.98919	3.50211
		0.342	1.98982	3.46483
		0.343	1.99065	3.42936
		0.344	1.9916	3.39612
		0.345	1.99258	3.36541
		0.346	1.99353	3.33737
		0.347	1.9944	3.31194
		0.348	1.99521	3.28892
		0.349	1.99597	3.26802
		0.35	1.9967	3.24892
		0.351	1.9974	3.23134
		0.352	1.99806	3.21507
		0.353	1.99866	3.19994
		0.354	1.99917	3.18586
		0.355	1.99959	3.17277
		0.356	1.99993	3.16062
		0.357	2.00019	3.14934
		0.358	2.00041	3.13886
		0.359	2.00059	3.12909
		0.36	2.00074	3.11995
		0.361	2.00085	3.11139
		0.362	2.00095	3.10334
		0.363	2.00102	3.09578
		0.364	2.00107	3.08869
		0.365	2.0011	3.08207
		0.366	2.00113	3.07592
		0.367	2.00115	3.07024
		0.368	2.00117	3.06503
		0.369	2.00118	3.06024
		0.37	2.00119	3.05584
		0.371	2.00119	3.05179
		0.372	2.0012	3.04805
		0.373	2.0012	3.04461
		0.374	2.00121	3.04145
		0.375	2.00122	3.03859
		0.376	2.00123	3.03598
		0.377	2.00123	3.03362
		0.378	2.00123	3.03147
		0.379	2.00122	3.02951
		0.38	2.00121	3.02773
		0.381	2.0012	3.02613
		0.382	2.00118	3.0247
		0.383	2.00117	3.02342
		0.384	2.00116	3.02229
		0.385	2.00116	3.02128
		0.386	2.00116	3.02039
		0.387	2.00115	3.0196
		0.388	2.00113	3.01891
		0.389	2.00108	3.0183
		0.39	2.001	3.01777
		0.391	2.00086	3.01733
		0.392	2.00061	3.01697
		0.393	2.00022	3.01668
		0.394	1.99965	3.01646
		0.395	1.99889	3.01631
		0.396	1.9979	3.01624
		0.397	1.99667	3.01623
		0.398	1.99518	3.01629
		0.399	1.9934	3.01641
		0.4	1.99124	3.0166
		0.401	1.98858	3.01687
		0.402	1.98531	3.0172
		0.403	1.98135	3.0176
		0.404	1.97658	3.01809
		0.405	1.97087	3.01864
		0.406	1.9642	3.01928
		0.407	1.95674	3.01998
		0.408	1.94856	3.02076
		0.409	1.93926	3.0216
		0.41	1.92819	3.0225
		0.411	1.91479	3.02347
		0.412	1.89874	3.02452
		0.413	1.87987	3.02564
		0.414	1.85802	3.02686
		0.415	1.83329	3.02817
		0.416	1.80632	3.02958
		0.417	1.7777	3.03107
		0.418	1.74709	3.03263
		0.419	1.71387	3.03424
		0.42	1.67812	3.03585
		0.421	1.6409	3.03744
		0.422	1.60319	3.03897
		0.423	1.5659	3.04043
		0.424	1.52956	3.0418
		0.425	1.4945	3.04306
		0.426	1.46087	3.04418
		0.427	1.42854	3.04515
		0.428	1.39728	3.04594
		0.429	1.36727	3.04654
		0.43	1.33918	3.04694
		0.431	1.31402	3.04713
		0.432	1.29266	3.04712
		0.433	1.27516	3.04691
		0.434	1.26068	3.04653
		0.435	1.24805	3.04599
		0.436	1.23641	3.04532
		0.437	1.22537	3.04455
		0.438	1.21497	3.04371
		0.439	1.20543	3.04284
		0.44	1.19706	3.04196
		0.441	1.19016	3.0411
		0.442	1.1848	3.04026
		0.443	1.18063	3.03946
		0.444	1.17698	3.0387
		0.445	1.17324	3.03798
		0.446	1.1691	3.03733
		0.447	1.16444	3.03673
		0.448	1.15933	3.0362
		0.449	1.15395	3.03575
		0.45	1.14863	3.03538
		0.451	1.14379	3.0351
		0.452	1.13975	3.03493
		0.453	1.13664	3.03487
		0.454	1.13435	3.03493
		0.455	1.13274	3.03512
		0.456	1.13166	3.03544
		0.457	1.13094	3.03591
		0.458	1.1304	3.03654
		0.459	1.12992	3.03732
		0.46	1.12951	3.03826
		0.461	1.12924	3.03938
		0.462	1.12921	3.04067
		0.463	1.1295	3.04215
		0.464	1.13018	3.04383
		0.465	1.13119	3.04569
		0.466	1.13227	3.04777
		0.467	1.1331	3.05006
		0.468	1.1335	3.05258
		0.469	1.13352	3.05538
		0.47	1.13333	3.05849
		0.471	1.13319	3.06195
		0.472	1.1333	3.06579
		0.473	1.13373	3.07001
		0.474	1.13441	3.07462
		0.475	1.13515	3.0796
		0.476	1.13583	3.08494
		0.477	1.13647	3.09065
		0.478	1.13719	3.09678
		0.479	1.13814	3.10336
		0.48	1.13944	3.11042
		0.481	1.14108	3.11796
		0.482	1.14287	3.12593
		0.483	1.14445	3.13427
		0.484	1.14543	3.14294
		0.485	1.1456	3.15195
		0.486	1.14498	3.16136
		0.487	1.14376	3.17128
		0.488	1.14226	3.18183
		0.489	1.14082	3.19316
		0.49	1.13973	3.20538
		0.491	1.13907	3.21855
		0.492	1.13863	3.23275
		0.493	1.13804	3.24799
		0.494	1.13702	3.26429
		0.495	1.13556	3.28165
		0.496	1.1339	3.30003
		0.497	1.1323	3.31936
		0.498	1.13097	3.33948
		0.499	1.13001	3.36012
		0.5	1.12939	3.38091
		0.501	1.12893	3.40137
		0.502	1.12841	3.42091
		0.503	1.12773	3.43891
		0.504	1.12685	3.45475
		0.505	1.12577	3.46787
		0.506	1.12438	3.4778
		0.507	1.12261	3.48424
		0.508	1.12046	3.48699
		0.509	1.11802	3.48605
		0.51	1.11541	3.48157
		0.511	1.1128	3.47379
		0.512	1.11046	3.46293
		0.513	1.10865	3.44923
		0.514	1.10737	3.43294
		0.515	1.10637	3.41437
		0.516	1.10534	3.39394
		0.517	1.10413	3.37227
		0.518	1.10269	3.35016
		0.519	1.10106	3.32845
		0.52	1.09933	3.3078
		0.521	1.09762	3.28858
		0.522	1.09598	3.27091
		0.523	1.09422	3.25475
		0.524	1.09203	3.2401
		0.525	1.08927	3.22697
		0.526	1.08599	3.21537
		0.527	1.08239	3.20526
		0.528	1.07868	3.19651
		0.529	1.075	3.18892
		0.53	1.07143	3.18231
		0.531	1.06797	3.17653
		0.532	1.06458	3.17154
		0.533	1.0613	3.16735
		0.534	1.05823	3.16398
		0.535	1.05547	3.16147
		0.536	1.0531	3.15983
		0.537	1.05108	3.15907
		0.538	1.04931	3.15917
		0.539	1.04763	3.16014
		0.54	1.04593	3.16199
		0.541	1.0442	3.16475
		0.542	1.04252	3.16847
		0.543	1.04096	3.17324
		0.544	1.03956	3.17916
		0.545	1.03832	3.18642
		0.546	1.03718	3.19522
		0.547	1.03604	3.20587
		0.548	1.03483	3.21873
		0.549	1.03349	3.23425
		0.55	1.03206	3.25298
		0.551	1.0306	3.27562
		0.552	1.0292	3.30295
		0.553	1.02788	3.33582
		0.554	1.02668	3.37501
		0.555	1.02555	3.42109
		0.556	1.02448	3.47421
		0.557	1.02342	3.53413
		0.558	1.02236	3.60035
		0.559	1.02133	3.6723
		0.56	1.02035	3.74954
		0.561	1.01941	3.83192
		0.562	1.0185	3.91874
		0.563	1.0176	4.00778
		0.564	1.0167	4.09599
		0.565	1.01578	4.18103
		0.566	1.01487	4.26169
		0.567	1.01397	4.33765
		0.568	1.01309	4.40921
		0.569	1.01226	4.47683
		0.57	1.01145	4.54106
		0.571	1.01069	4.60221
		0.572	1.00995	4.66139
		0.573	1.00924	4.71847
		0.574	1.00856	4.77211
		0.575	1.00793	4.82062
		0.576	1.00735	4.86272
		0.577	1.00682	4.89792
		0.578	1.00633	4.92637
		0.579	1.00589	4.94865
		0.58	1.00547	4.96556
		0.581	1.00508	4.97799
		0.582	1.00472	4.98684
		0.583	1.00439	4.99293
		0.584	1.00409	4.99696
		0.585	1.00382	4.99953
		0.586	1.00358	5.00111
		0.587	1.00336	5.00204
		0.588	1.00316	5.00256
		0.589	1.00297	5.00284
		0.59	1.0028	5.00296
		0.591	1.00264	5.003
		0.592	1.0025	5.003
		0.593	1.00237	5.00298
		0.594	1.00226	5.00295
		0.595	1.00216	5.00291
		0.596	1.00206	5.00288
		0.597	1.00197	5.00285
		0.598	1.00188	5.00282
		0.599	1.00179	5.00279
		0.6	1.00171	5.00276
		0.601	1.00164	5.00274
		0.602	1.00158	5.00272
		0.603	1.00153	5.00271
		0.604	1.00148	5.00269
		0.605	1.00143	5.00268
		0.606	1.00138	5.00267
		0.607	1.00134	5.00267
		0.608	1.0013	5.00266
		0.609	1.00126	5.00266
		0.61	1.00123	5.00266
		0.611	1.00121	5.00266
		0.612	1.00119	5.00266
		0.613	1.00117	5.00267
		0.614	1.00115	5.00267
		0.615	1.00114	5.00268
		0.616	1.00112	5.00269
		0.617	1.0011	5.0027
		0.618	1.00109	5.0027
		0.619	1.00107	5.00271
		0.62	1.00106	5.00271
		0.621	1.00106	5.0027
		0.622	1.00106	5.00268
		0.623	1.00106	5.00262
		0.624	1.00105	5.00253
		0.625	1.00104	5.00238
		0.626	1.00103	5.00216
		0.627	1.00101	5.00187
		0.628	1.00099	5.00148
		0.629	1.00098	5.00101
		0.63	1.00097	5.00045
		0.631	1.00097	4.99983
		0.632	1.00096	4.99916
		0.633	1.00095	4.99849
		0.634	1.00093	4.99784
		0.635	1.00092	4.99724
		0.636	1.00091	4.99673
		0.637	1.0009	4.99631
		0.638	1.00089	4.99598
		0.639	1.00089	4.99572
		0.64	1.0009	4.99548
		0.641	1.0009	4.9952
		0.642	1.0009	4.99482
		0.643	1.0009	4.99426
		0.644	1.0009	4.99345
		0.645	1.00089	4.99233
		0.646	1.00089	4.99083
		0.647	1.00089	4.98885
		0.648	1.00088	4.98631
		0.649	1.00088	4.98309
		0.65	1.00088	4.97911
		0.651	1.00088	4.97424
		0.652	1.00088	4.96838
		0.653	1.00087	4.96138
		0.654	1.00087	4.95308
		0.655	1.00087	4.94325
		0.656	1.00087	4.93159
		0.657	1.00087	4.91771
		0.658	1.00087	4.90112
		0.659	1.00087	4.88121
		0.66	1.00088	4.8573
		0.661	1.00088	4.8288
		0.662	1.00089	4.79505
		0.663	1.0009	4.75581
		0.664	1.00091	4.71153
		0.665	1.00092	4.66341
		0.666	1.00093	4.61305
		0.667	1.00094	4.56184
		0.668	1.00095	4.51062
		0.669	1.00096	4.45987
		0.67	1.00098	4.41021
		0.671	1.00099	4.36256
		0.672	1.00101	4.31807
		0.673	1.00103	4.2777
		0.674	1.00104	4.24197
		0.675	1.00105	4.21092
		0.676	1.00107	4.18426
		0.677	1.00108	4.16152
		0.678	1.0011	4.14219
		0.679	1.00113	4.12577
		0.68	1.00115	4.11182
		0.681	1.00118	4.09998
		0.682	1.00121	4.08993
		0.683	1.00123	4.0814
		0.684	1.00125	4.07417
		0.685	1.00127	4.06804
		0.686	1.0013	4.06285
		0.687	1.00133	4.05842
		0.688	1.00137	4.05461
		0.689	1.00142	4.05124
		0.69	1.00146	4.04814
		0.691	1.00151	4.04511
		0.692	1.00155	4.04193
		0.693	1.00159	4.03834
		0.694	1.00163	4.03404
		0.695	1.00168	4.02865
		0.696	1.00174	4.0217
		0.697	1.0018	4.01267
		0.698	1.00187	4.00103
		0.699	1.00193	3.98632
		0.7	1.002	3.96817
		0.701	1.00207	3.94624
		0.702	1.00214	3.92023
		0.703	1.00221	3.89
		0.704	1.00229	3.85578
		0.705	1.00237	3.81836
		0.706	1.00246	3.779
		0.707	1.00255	3.73906
		0.708	1.00264	3.69973
		0.709	1.00273	3.66186
		0.71	1.00281	3.62603
		0.711	1.00288	3.59272
		0.712	1.00295	3.56229
		0.713	1.00301	3.53504
		0.714	1.00307	3.51121
		0.715	1.00311	3.49094
		0.716	1.00315	3.4743
		0.717	1.00319	3.46131
		0.718	1.00324	3.45188
		0.719	1.00329	3.4459
		0.72	1.00335	3.44319
		0.721	1.0034	3.44359
		0.722	1.00346	3.44694
		0.723	1.0035	3.45316
		0.724	1.00354	3.46221
		0.725	1.00358	3.47411
		0.726	1.00362	3.48886
		0.727	1.00367	3.50642
		0.728	1.00372	3.52679
		0.729	1.00378	3.54994
		0.73	1.00382	3.57594
		0.731	1.00385	3.60484
		0.732	1.00386	3.6367
		0.733	1.00386	3.67151
		0.734	1.00385	3.70916
		0.735	1.00384	3.74931
		0.736	1.00382	3.79136
		0.737	1.00382	3.83437
		0.738	1.00382	3.87713
		0.739	1.00382	3.91838
		0.74	1.00381	3.9571
		0.741	1.0038	3.99277
		0.742	1.00378	4.02528
		0.743	1.00376	4.05481
		0.744	1.00374	4.08171
		0.745	1.00372	4.1064
		0.746	1.0037	4.12919
		0.747	1.00368	4.1502
		0.748	1.00366	4.16924
		0.749	1.00364	4.1859
		0.75	1.00361	4.19967
		0.751	1.00358	4.2102
		0.752	1.00354	4.2176
		0.753	1.0035	4.2221
		0.754	1.00346	4.22403
		0.755	1.00343	4.22367
		0.756	1.0034	4.22126
		0.757	1.00336	4.21695
		0.758	1.00333	4.21085
		0.759	1.0033	4.20311
		0.76	1.00328	4.19393
		0.761	1.00325	4.1836
		0.762	1.00323	4.17243
		0.763	1.00322	4.16075
		0.764	1.00321	4.14891
		0.765	1.00322	4.1372
		0.766	1.00322	4.12584
		0.767	1.00323	4.11498
		0.768	1.00324	4.10471
		0.769	1.00326	4.09506
		0.77	1.00328	4.08602
		0.771	1.00331	4.07764
		0.772	1.00334	4.06996
		0.773	1.00337	4.06305
		0.774	1.0034	4.05688
		0.775	1.00341	4.0514
		0.776	1.00341	4.04651
		0.777	1.00338	4.04214
		0.778	1.00333	4.03827
		0.779	1.00326	4.03485
		0.78	1.00318	4.03183
		0.781	1.00309	4.02913
		0.782	1.003	4.02667
		0.783	1.0029	4.02439
		0.784	1.0028	4.0222
		0.785	1.00268	4.02004
		0.786	1.00254	4.01784
		0.787	1.00239	4.0155
		0.788	1.00226	4.01289
		0.789	1.00219	4.00988
		0.79	1.00223	4.0063
		0.791	1.00238	4.00196
		0.792	1.00262	3.9966
		0.793	1.00291	3.98991
		0.794	1.00324	3.98146
		0.795	1.00363	3.97074
		0.796	1.00409	3.95717
		0.797	1.00465	3.9401
		0.798	1.00532	3.91883
		0.799	1.00609	3.89264
		0.8	1.0069	3.86081
		0.801	1.00772	3.82288
		0.802	1.00855	3.77907
		0.803	1.00939	3.73058
		0.804	1.01027	3.67949
		0.805	1.01121	3.62799
		0.806	1.01222	3.57789
		0.807	1.01333	3.53038
		0.808	1.01457	3.48617
		0.809	1.01595	3.44578
		0.81	1.01749	3.40955
		0.811	1.01919	3.37769
		0.812	1.02106	3.34992
		0.813	1.02312	3.32606
		0.814	1.02538	3.30597
		0.815	1.02788	3.2895
		0.816	1.03065	3.27644
		0.817	1.03375	3.26664
		0.818	1.03725	3.25996
		0.819	1.04126	3.25629
		0.82	1.04585	3.25551
		0.821	1.05105	3.25738
		0.822	1.05687	3.26156
		0.823	1.06332	3.26769
		0.824	1.07041	3.27551
		0.825	1.07822	3.28478
		0.826	1.08704	3.29531
		0.827	1.09729	3.30692
		0.828	1.10941	3.31931
		0.829	1.12359	3.33214
		0.83	1.13974	3.34499
		0.831	1.15772	3.35738
		0.832	1.17755	3.36885
		0.833	1.19958	3.37895
		0.834	1.22443	3.38728
		0.835	1.2529	3.39358
		0.836	1.28586	3.39768
		0.837	1.32401	3.39957
		0.838	1.36743	3.39942
		0.839	1.41529	3.39751
		0.84	1.46581	3.39425
		0.841	1.51685	3.39002
		0.842	1.56764	3.38487
		0.843	1.61818	3.37881
		0.844	1.6688	3.37186
		0.845	1.71916	3.36416
		0.846	1.76775	3.35601
		0.847	1.8122	3.34777
		0.848	1.85051	3.33988
		0.849	1.88197	3.33269
		0.85	1.90693	3.32648
		0.851	1.92626	3.3214
		0.852	1.94095	3.31755
		0.853	1.95207	3.31495
		0.854	1.96071	3.31362
		0.855	1.96778	3.31353
		0.856	1.97386	3.31467
		0.857	1.97908	3.31701
		0.858	1.98337	3.32055
		0.859	1.98673	3.32529
		0.86	1.98928	3.33124
		0.861	1.99122	3.33838
		0.862	1.99273	3.34668
		0.863	1.99395	3.35608
		0.864	1.995	3.36646
		0.865	1.99595	3.37767
		0.866	1.99681	3.38952
		0.867	1.99756	3.40179
		0.868	1.99816	3.41426
		0.869	1.9986	3.42669
		0.87	1.99891	3.43887
		0.871	1.9991	3.45059
		0.872	1.9992	3.46188
		0.873	1.99925	3.47278
		0.874	1.99923	3.48335
		0.875	1.99916	3.4937
		0.876	1.99899	3.50395
		0.877	1.9987	3.51423
		0.878	1.99826	3.52467
		0.879	1.99768	3.53538
		0.88	1.99695	3.54643
		0.881	1.99607	3.5579
		0.882	1.99505	3.56982
		0.883	1.99389	3.58215
		0.884	1.9926	3.59484
		0.885	1.9912	3.60774
		0.886	1.98971	3.62062
		0.887	1.98821	3.63327
		0.888	1.98677	3.64544
		0.889	1.98546	3.65688
		0.89	1.98431	3.66736
		0.891	1.98334	3.67664
		0.892	1.98253	3.68454
		0.893	1.98186	3.69088
		0.894	1.98129	3.69548
		0.895	1.9808	3.69821
		0.896	1.98039	3.69895
		0.897	1.98008	3.69762
		0.898	1.97991	3.69416
		0.899	1.97991	3.68855
		0.9	1.98007	3.68085
		0.901	1.98041	3.67119
		0.902	1.98091	3.65959
		0.903	1.98156	3.64613
		0.904	1.98234	3.63091
		0.905	1.98325	3.61404
		0.906	1.98426	3.59566
		0.907	1.98534	3.57587
		0.908	1.98642	3.55474
		0.909	1.98747	3.53234
		0.91	1.98845	3.50875
		0.911	1.9894	3.48406
		0.912	1.99034	3.45847
		0.913	1.99132	3.43234
		0.914	1.99235	3.4062
		0.915	1.99341	3.38069
		0.916	1.99442	3.35649
		0.917	1.99533	3.33411
		0.918	1.99611	3.3139
		0.919	1.99677	3.29591
		0.92	1.99734	3.28002
		0.921	1.99784	3.266
		0.922	1.99829	3.25359
		0.923	1.9987	3.24256
		0.924	1.99905	3.23268
		0.925	1.99934	3.22376
		0.926	1.99955	3.21568
		0.927	1.99969	3.20833
		0.928	1.99979	3.20163
		0.929	1.99985	3.19556
		0.93	1.99991	3.19006
		0.931	1.99995	3.18512
		0.932	1.99998	3.18068
		0.933	1.99999	3.1767
		0.934	1.99997	3.17314
		0.935	1.99992	3.16995
		0.936	1.99985	3.16709
		0.937	1.99976	3.16454
		0.938	1.99969	3.16225
		0.939	1.99965	3.16023
		0.94	1.99963	3.15845
		0.941	1.9996	3.1569
		0.942	1.99954	3.15556
		0.943	1.99944	3.15444
		0.944	1.99929	3.1535
		0.945	1.99911	3.15275
		0.946	1.99891	3.15217
		0.947	1.99877	3.15177
		0.948	1.99873	3.15153
		0.949	1.99876	3.15144
		0.95	1.99883	3.15148
		0.951	1.99888	3.15164
		0.952	1.99888	3.15188
		0.953	1.99883	3.15218
		0.954	1.99871	3.15253
		0.955	1.99856	3.15292
		0.956	1.99841	3.15334
		0.957	1.9983	3.15379
		0.958	1.99824	3.15428
		0.959	1.99821	3.15483
		0.96	1.99817	3.15545
		0.961	1.99809	3.15615
		0.962	1.99798	3.15696
		0.963	1.99786	3.1579
		0.964	1.99775	3.15899
		0.965	1.99769	3.16026
		0.966	1.99771	3.16173
		0.967	1.99781	3.16342
		0.968	1.99796	3.16535
		0.969	1.99813	3.16751
		0.97	1.9983	3.1699
		0.971	1.99846	3.17252
		0.972	1.99862	3.17537
		0.973	1.99878	3.17848
		0.974	1.99895	3.18188
		0.975	1.99913	3.18563
		0.976	1.99931	3.18981
		0.977	1.99949	3.19448
		0.978	1.99965	3.19977
		0.979	1.99978	3.20577
		0.98	1.99988	3.21265
		0.981	1.99996	3.22061
		0.982	2.00003	3.22988
		0.983	2.00008	3.2408
		0.984	2.00014	3.25376
		0.985	2.00019	3.26925
		0.986	2.00024	3.28778
		0.987	2.00027	3.30988
		0.988	2.00029	3.33592
		0.989	2.0003	3.36607
		0.99	2.00031	3.40011
		0.991	2.00031	3.43745
		0.992	2.00032	3.47775
		0.993	2.00032	3.52066
		0.994	2.00033	3.56568
		0.995	2.00033	3.61187
		0.996	2.00034	3.65778
		0.997	2.00034	3.70167
		0.998	2.00034	3.74212
		0.999	2.00034	3.77838
		1	2.00034	3.81036
		1.001	2.00034	3.83834
		1.002	2.00034	3.86274
		1.003	2.00034	3.88396
		1.004	2.00034	3.90234
		1.005	2.00034	3.91818
		1.006	2.00034	3.9317
		1.007	2.00034	3.94314
		1.008	2.00034	3.9527
		1.009	2.00033	3.96061
		1.01	2.00033	3.96708
		1.011	2.00033	3.97232
		1.012	2.00032	3.97651
		1.013	2.00032	3.97982
		1.014	2.00032	3.98239
		1.015	2.00031	3.98433
		1.016	2.0003	3.98571
		1.017	2.00028	3.98661
		1.018	2.00026	3.98707
		1.019	2.00024	3.98711
		1.02	2.00022	3.98674
		1.021	2.0002	3.98596
		1.022	2.00018	3.98473
		1.023	2.00016	3.98302
		1.024	2.00015	3.98074
		1.025	2.00014	3.9778
		1.026	2.00013	3.97409
		1.027	2.00013	3.96951
		1.028	2.00013	3.96397
		1.029	2.00012	3.95742
		1.03	2.00012	3.94977
		1.031	2.00012	3.9409
		1.032	2.00012	3.93063
		1.033	2.00013	3.9187
		1.034	2.00013	3.90489
		1.035	2.00014	3.88907
		1.036	2.00014	3.87121
		1.037	2.00014	3.85133
		1.038	2.00014	3.8294
		1.039	2.00014	3.80534
		1.04	2.00014	3.77898
		1.041	2.00015	3.75022
		1.042	2.00017	3.71925
		1.043	2.00018	3.68672
		1.044	2.00019	3.65379
		1.045	2.0002	3.62188
		1.046	2.00021	3.59228
		1.047	2.00021	3.56588
		1.048	2.00022	3.54317
		1.049	2.00022	3.52431
		1.05	2.00022	3.50931
		1.051	2.00021	3.49805
		1.052	2.00021	3.49023
		1.053	2.0002	3.48561
		1.054	2.0002	3.48404
		1.055	2.00019	3.48544
		1.056	2.00019	3.48979
		1.057	2.00019	3.49713
		1.058	2.00018	3.50754
		1.059	2.00018	3.52115
		1.06	2.00017	3.53804
		1.061	2.00017	3.55827
		1.062	2.00016	3.58174
		1.063	2.00016	3.6082
		1.064	2.00016	3.63703
		1.065	2.00015	3.66733
		1.066	2.00015	3.69802
		1.067	2.00015	3.72808
		1.068	2.00014	3.75674
		1.069	2.00014	3.78345
		1.07	2.00014	3.8079
		1.071	2.00013	3.82992
		1.072	2.00013	3.84949
		1.073	2.00013	3.86669
		1.074	2.00012	3.88173
		1.075	2.00012	3.89486
		1.076	2.00012	3.90635
		1.077	2.00011	3.91647
		1.078	2.00011	3.92545
		1.079	2.0001	3.93345
		1.08	2.00009	3.94058
		1.081	2.00008	3.94688
		1.082	2.00007	3.95241
		1.083	2.00005	3.95722
		1.084	2.00002	3.96137
		1.085	1.99999	3.96494
		1.086	1.99996	3.96801
		1.087	1.99993	3.97063
		1.088	1.9999	3.97285
		1.089	1.99987	3.9747
		1.09	1.99983	3.97621
		1.091	1.99977	3.97739
		1.092	1.99969	3.97825
		1.093	1.9996	3.97881
		1.094	1.99947	3.97908
		1.095	1.99934	3.97909
		1.096	1.9992	3.97884
		1.097	1.99908	3.97833
		1.098	1.99898	3.97758
		1.099	1.99888	3.9766
		1.1	1.9988	3.97539
		1.101	1.99871	3.97394
		1.102	1.99865	3.97224
		1.103	1.9986	3.97025
		1.104	1.9986	3.96794
		1.105	1.99865	3.96531
		1.106	1.99878	3.96235
		1.107	1.99895	3.95911
		1.108	1.99915	3.95562
		1.109	1.99933	3.95197
		1.11	1.99948	3.94825
		1.111	1.99961	3.94456
		1.112	1.9997	3.94099
		1.113	1.99977	3.93761
		1.114	1.99981	3.93443
		1.115	1.99984	3.93144
		1.116	1.99984	3.92865
		1.117	1.99982	3.92612
		1.118	1.99975	3.92397
		1.119	1.99964	3.92234
		1.12	1.99948	3.92132
		1.121	1.99927	3.92099
		1.122	1.99904	3.92142
		1.123	1.9988	3.92271
		1.124	1.99857	3.925
		1.125	1.99836	3.92841
		1.126	1.99818	3.93314
		1.127	1.99804	3.93937
		1.128	1.99794	3.94732
		1.129	1.99788	3.95725
		1.13	1.99788	3.96942
		1.131	1.99794	3.9841
		1.132	1.99804	4.00158
		1.133	1.99817	4.02213
		1.134	1.99831	4.046
		1.135	1.99846	4.07339
		1.136	1.9986	4.10438
		1.137	1.99874	4.13894
		1.138	1.99886	4.17687
		1.139	1.99899	4.21785
		1.14	1.99911	4.26145
		1.141	1.99924	4.30735
		1.142	1.99936	4.35603
		1.143	1.99948	4.40829
		1.144	1.99958	4.46495
		1.145	1.99967	4.52616
		1.146	1.99975	4.59072
		1.147	1.99982	4.65608
		1.148	1.99988	4.71907
		1.149	1.99993	4.77691
		1.15	1.99998	4.82769
		1.151	2.00001	4.87053
		1.152	2.00003	4.90542
		1.153	2.00005	4.93298
		1.154	2.00006	4.95416
		1.155	2.00007	4.97003
		1.156	2.00007	4.98165
		1.157	2.00007	4.98995
		1.158	2.00008	4.99573
		1.159	2.00008	4.99964
		1.16	2.00008	5.00221
		1.161	2.00008	5.00381
		1.162	2.00008	5.00472
		1.163	2.00008	5.00514
		1.164	2.00007	5.00516
		1.165	2.00007	5.00484
		1.166	2.00007	5.00417
		1.167	2.00007	5.0031
		1.168	2.00007	5.00156
		1.169	2.00007	4.99944
		1.17	2.00007	4.99658
		1.171	2.00007	4.99281
		1.172	2.00007	4.98792
		1.173	2.00007	4.98162
		1.174	2.00007	4.97359
		1.175	2.00007	4.96341
		1.176	2.00007	4.95054
		1.177	2.00007	4.93445
		1.178	2.00007	4.91457
		1.179	2.00007	4.89048
		1.18	2.00007	4.86179
		1.181	2.00007	4.82814
		1.182	2.00006	4.78928
		1.183	2.00006	4.74537
		1.184	2.00006	4.69744
		1.185	2.00006	4.64748
		1.186	2.00006	4.59795
		1.187	2.00006	4.55109
		1.188	2.00006	4.50844
		1.189	2.00006	4.47076
		1.19	2.00006	4.43833
		1.191	2.00006	4.4111
		1.192	2.00006	4.38883
		1.193	2.00006	4.37117
		1.194	2.00006	4.35773
		1.195	2.00006	4.34816
		1.196	2.00006	4.34218
		1.197	2.00006	4.33957
		1.198	2.00005	4.34024
		1.199	2.00005	4.34419
		1.2	2.00005	4.35154
		1.201	2.00005	4.36251
		1.202	2.00005	4.37754
		1.203	2.00005	4.39725
		1.204	2.00005	4.42234
		1.205	2.00005	4.45358
		1.206	2.00005	4.49147
		1.207	2.00005	4.53584
		1.208	2.00005	4.58549
		1.209	2.00005	4.63809
		1.21	2.00004	4.69064
		1.211	2.00004	4.74012
		1.212	2.00003	4.78405
		1.213	2.00003	4.8209
		1.214	2.00002	4.85031
		1.215	2.00001	4.87283
		1.216	2.00001	4.88934
		1.217	2	4.90072
		1.218	1.99998	4.90768
		1.219	1.99996	4.9107
		1.22	1.99993	4.91017
		1.221	1.99989	4.90636
		1.222	1.99983	4.89941
		1.223	1.99977	4.88935
		1.224	1.99971	4.87612
		1.225	1.99964	4.85954
		1.226	1.99956	4.83929
		1.227	1.99947	4.815
		1.228	1.99937	4.78631
		1.229	1.99928	4.75306
		1.23	1.9992	4.71544
		1.231	1.99915	4.67423
		1.232	1.99914	4.63005
		1.233	1.99916	4.58408
		1.234	1.99919	4.53807
		1.235	1.99922	4.49387
		1.236	1.99923	4.45291
		1.237	1.99924	4.4158
		1.238	1.99924	4.38242
		1.239	1.99924	4.35232
		1.24	1.99925	4.32492
		1.241	1.99926	4.29968
		1.242	1.99927	4.27615
		1.243	1.99929	4.25394
		1.244	1.9993	4.23276
		1.245	1.9993	4.21234
		1.246	1.99931	4.1924
		1.247	1.99933	4.17268
		1.248	1.99937	4.15283
		1.249	1.99943	4.1325
		1.25	1.99951	4.11134
		1.251	1.99958	4.08908
		1.252	1.99963	4.06556
		1.253	1.99966	4.04074
		1.254	1.99965	4.01465
		1.255	1.99961	3.98735
		1.256	1.99953	3.95873
		1.257	1.9994	3.92846
		1.258	1.99921	3.89587
		1.259	1.99894	3.86
		1.26	1.9986	3.8198
		1.261	1.9982	3.77469
		1.262	1.99774	3.72447
		1.263	1.99725	3.67069
		1.264	1.99672	3.61651
		1.265	1.9961	3.56511
		1.266	1.99533	3.51839
		1.267	1.99434	3.47701
		1.268	1.99312	3.4408
		1.269	1.99171	3.40935
		1.27	1.99015	3.38215
		1.271	1.98849	3.35867
		1.272	1.98675	3.33845
		1.273	1.98488	3.32109
		1.274	1.98281	3.3062
		1.275	1.98037	3.29344
		1.276	1.97744	3.28248
		1.277	1.974	3.27305
		1.278	1.97012	3.26484
		1.279	1.96575	3.25765
		1.28	1.96069	3.25127
		1.281	1.95458	3.24558
		1.282	1.94696	3.24051
		1.283	1.93732	3.23604
		1.284	1.92515	3.2322
		1.285	1.91012	3.22909
		1.286	1.89168	3.2268
		1.287	1.86841	3.22549
		1.288	1.83808	3.22531
		1.289	1.79826	3.22637
		1.29	1.74737	3.22873
		1.291	1.68614	3.23227
		1.292	1.61739	3.23692
		1.293	1.54592	3.24268
		1.294	1.47723	3.24967
		1.295	1.41526	3.25811
		1.296	1.36062	3.26828
		1.297	1.31261	3.28047
		1.298	1.27065	3.29491
		1.299	1.23424	3.31172
		1.3	1.20289	3.33091
		1.301	1.17622	3.3524
		1.302	1.154	3.37614
		1.303	1.13598	3.40216
		1.304	1.12145	3.4305
		1.305	1.10935	3.46122
		1.306	1.09883	3.49429
		1.307	1.0894	3.52961
		1.308	1.08084	3.56717
		1.309	1.07306	3.60683
		1.31	1.06603	3.64816
		1.311	1.05982	3.69016
		1.312	1.05446	3.73132
		1.313	1.04989	3.76996
		1.314	1.04599	3.80465
		1.315	1.04263	3.83456
		1.316	1.03974	3.85954
		1.317	1.03726	3.87989
		1.318	1.03514	3.89616
		1.319	1.03333	3.90896
		1.32	1.03178	3.91883
		1.321	1.03045	3.92621
		1.322	1.0293	3.93151
		1.323	1.02832	3.93498
		1.324	1.02753	3.93682
		1.325	1.02694	3.93714
		1.326	1.02653	3.93594
		1.327	1.02629	3.93321
		1.328	1.0262	3.92882
		1.329	1.02624	3.92261
		1.33	1.0264	3.91431
		1.331	1.0267	3.9036
		1.332	1.02711	3.89004
		1.333	1.0276	3.8731
		1.334	1.02812	3.85216
		1.335	1.02867	3.82655
		1.336	1.02923	3.79569
		1.337	1.02982	3.75927
		1.338	1.03049	3.71758
		1.339	1.03135	3.67178
		1.34	1.03244	3.62392
		1.341	1.03364	3.57634
		1.342	1.03477	3.53083
		1.343	1.03568	3.48813
		1.344	1.03627	3.44818
		1.345	1.03653	3.41056
		1.346	1.03652	3.37507
		1.347	1.03643	3.34182
		1.348	1.0365	3.31113
		1.349	1.0369	3.2833
		1.35	1.03751	3.25844
		1.351	1.03811	3.23641
		1.352	1.03853	3.2168
		1.353	1.03872	3.19923
		1.354	1.03868	3.18337
		1.355	1.0385	3.16899
		1.356	1.03842	3.15592
		1.357	1.03869	3.14404
		1.358	1.03944	3.13324
		1.359	1.04053	3.1234
		1.36	1.0417	3.11438
		1.361	1.04277	3.10609
		1.362	1.04364	3.09843
		1.363	1.04429	3.09135
		1.364	1.0448	3.0848
		1.365	1.04536	3.07874
		1.366	1.0462	3.07317
		1.367	1.04745	3.06805
		1.368	1.04899	3.06337
		1.369	1.05064	3.05911
		1.37	1.05226	3.05524
		1.371	1.05378	3.05175
		1.372	1.05521	3.04861
		1.373	1.05661	3.04579
		1.374	1.05812	3.04328
		1.375	1.05992	3.04106
		1.376	1.06207	3.0391
		1.377	1.06454	3.03739
		1.378	1.06724	3.0359
		1.379	1.07016	3.0346
		1.38	1.0733	3.03348
		1.381	1.07671	3.03251
		1.382	1.08042	3.03168
		1.383	1.08446	3.03099
		1.384	1.08881	3.03041
		1.385	1.09345	3.02993
		1.386	1.09841	3.02954
		1.387	1.10383	3.02924
		1.388	1.10988	3.029
		1.389	1.11675	3.02884
		1.39	1.12463	3.02874
		1.391	1.13367	3.0287
		1.392	1.14404	3.02872
		1.393	1.1559	3.02879
		1.394	1.16957	3.02889
		1.395	1.18562	3.02902
		1.396	1.20485	3.02914
		1.397	1.22827	3.02924
		1.398	1.2571	3.0293
		1.399	1.29272	3.0293
		1.4	1.33653	3.02925
		1.401	1.38954	3.02914
		1.402	1.45196	3.02898
		1.403	1.52251	3.0288
		1.404	1.59765	3.02862
		1.405	1.67236	3.02844
		1.406	1.74161	3.02826
		1.407	1.80153	3.02809
		1.408	1.85042	3.02792
		1.409	1.88893	3.02776
		1.41	1.91897	3.0276
		1.411	1.94253	3.02743
		1.412	1.96111	3.02724
		1.413	1.97528	3.02701
		1.414	1.98528	3.02675
		1.415	1.99177	3.02645
		1.416	1.99571	3.02609
		1.417	1.99799	3.02567
		1.418	1.99926	3.02519
		1.419	1.99994	3.02464
		1.42	2.0003	3.02403
		1.421	2.00047	3.02335
		1.422	2.00053	3.02263
		1.423	2.00055	3.02186
		1.424	2.00054	3.02106
		1.425	2.00054	3.02024
		1.426	2.00053	3.0194
		1.427	2.00052	3.01855
		1.428	2.00051	3.01769
		1.429	2.0005	3.01684
		1.43	2.00049	3.016
		1.431	2.00049	3.01518
		1.432	2.00048	3.01439
		1.433	2.00047	3.01363
		1.434	2.00047	3.01291
		1.435	2.00046	3.01224
		1.436	2.00045	3.01161
		1.437	2.00044	3.01103
		1.438	2.00043	3.01049
		1.439	2.00043	3.00999
		1.44	2.00042	3.00953
		1.441	2.00041	3.00912
		1.442	2.0004	3.00876
		1.443	2.0004	3.00844
		1.444	2.00039	3.00817
		1.445	2.00038	3.00793
		1.446	2.00037	3.00774
		1.447	2.00037	3.00759
		1.448	2.00036	3.00748
		1.449	2.00035	3.00741
		1.45	2.00034	3.00737
		1.451	2.00034	3.00737
		1.452	2.00033	3.00742
		1.453	2.00033	3.00751
		1.454	2.00032	3.00765
		1.455	2.00031	3.00784
		1.456	2.00031	3.00808
		1.457	2.0003	3.00838
		1.458	2.0003	3.00874
		1.459	2.00029	3.00917
		1.46	2.00029	3.00967
		1.461	2.00028	3.01025
		1.462	2.00028	3.01092
		1.463	2.00027	3.0117
		1.464	2.00027	3.01258
		1.465	2.00026	3.01359
		1.466	2.00026	3.01474
		1.467	2.00025	3.01606
		1.468	2.00025	3.01757
		1.469	2.00024	3.01928
		1.47	2.00023	3.02121
		1.471	2.00018	3.02337
		1.472	2.00008	3.02579
		1.473	1.99983	3.02851
		1.474	1.99931	3.03155
		1.475	1.99831	3.03495
		1.476	1.99647	3.03872
		1.477	1.99332	3.04286
		1.478	1.98826	3.04734
		1.479	1.98063	3.05216
		1.48	1.96961	3.05729
		1.481	1.9541	3.06273
		1.482	1.93275	3.06847
		1.483	1.90386	3.07452
		1.484	1.86513	3.08095
		1.485	1.81371	3.08786
		1.486	1.74755	3.09534
		1.487	1.66825	3.10341
		1.488	1.58174	3.11196
		1.489	1.49505	3.12089
		1.49	1.41453	3.1301
		1.491	1.34494	3.13944
		1.492	1.28804	3.14883
		1.493	1.24289	3.15823
		1.494	1.2072	3.16771
		1.495	1.17867	3.17735
		1.496	1.15544	3.18731
		1.497	1.1362	3.19773
		1.498	1.12004	3.20879
		1.499	1.10632	3.22065
		1.5	1.09457	3.23347
		1.501	1.08445	3.24739
		1.502	1.07563	3.26261
		1.503	1.06781	3.27931
		1.504	1.06079	3.29769
		1.505	1.05445	3.31797
		1.506	1.04876	3.34038
		1.507	1.04368	3.3652
		1.508	1.03921	3.39277
		1.509	1.03531	3.42346
		1.51	1.03197	3.4577
		1.511	1.02911	3.49597
		1.512	1.02665	3.53858
		1.513	1.02448	3.58531
		1.514	1.02254	3.6351
		1.515	1.0208	3.686
		1.516	1.01924	3.73557
		1.517	1.01786	3.78176
		1.518	1.01663	3.82329
		1.519	1.01554	3.85972
		1.52	1.01456	3.8913
		1.521	1.01368	3.91864
		1.522	1.01287	3.94248
		1.523	1.01213	3.96357
		1.524	1.01145	3.9826
		1.525	1.01084	4.00018
		1.526	1.0103	4.01686
		1.527	1.0098	4.03312
		1.528	1.00935	4.04941
		1.529	1.00893	4.06618
		1.53	1.00855	4.08388
		1.531	1.00819	4.10305
		1.532	1.00784	4.12437
		1.533	1.0075	4.1487
		1.534	1.00715	4.17707
		1.535	1.0068	4.21075
		1.536	1.00644	4.25108
		1.537	1.00609	4.29925
		1.538	1.00573	4.3557
		1.539	1.00535	4.41959
		1.54	1.00495	4.4888
		1.541	1.00452	4.56073
		1.542	1.00407	4.63273
		1.543	1.00363	4.7014
		1.544	1.00325	4.76296
		1.545	1.00298	4.81495
		1.546	1.00282	4.85713
		1.547	1.00275	4.89058
		1.548	1.00272	4.91674
		1.549	1.00272	4.93696
		1.55	1.00273	4.95237
		1.551	1.00277	4.96396
		1.552	1.00286	4.97254
		1.553	1.00303	4.97881
		1.554	1.00329	4.98334
		1.555	1.00362	4.9866
		1.556	1.00398	4.98894
		1.557	1.00434	4.99064
		1.558	1.0047	4.9919
		1.559	1.00504	4.99285
		1.56	1.00537	4.99361
		1.561	1.00568	4.99422
		1.562	1.00599	4.99474
		1.563	1.00629	4.9952
		1.564	1.00656	4.99561
		1.565	1.00679	4.99599
		1.566	1.00697	4.99636
		1.567	1.00711	4.99671
		1.568	1.00722	4.99705
		1.569	1.0073	4.99738
		1.57	1.00736	4.99771
		1.571	1.00742	4.99804
		1.572	1.00746	4.99836
		1.573	1.00748	4.99867
		1.574	1.00748	4.99897
		1.575	1.00747	4.99927
		1.576	1.00744	4.99955
		1.577	1.00742	4.99983
		1.578	1.00739	5.00008
		1.579	1.00736	5.00032
		1.58	1.00733	5.00054
		1.581	1.00731	5.00072
		1.582	1.00729	5.00087
		1.583	1.00728	5.00096
		1.584	1.00727	5.001
		1.585	1.00727	5.00098
		1.586	1.00728	5.00088
		1.587	1.00728	5.0007
		1.588	1.00726	5.00042
		1.589	1.00723	5.00002
		1.59	1.0072	4.99947
		1.591	1.00715	4.99875
		1.592	1.0071	4.99783
		1.593	1.00704	4.99667
		1.594	1.00697	4.99525
		1.595	1.00689	4.99353
		1.596	1.00678	4.99149
		1.597	1.00665	4.98905
		1.598	1.00651	4.98618
		1.599	1.00636	4.98282
		1.6	1.00621	4.97896
		1.601	1.00607	4.97457
		1.602	1.00594	4.96968
		1.603	1.00581	4.96425
		1.604	1.00569	4.95823
		1.605	1.00556	4.95155
		1.606	1.00543	4.94413
		1.607	1.00529	4.93588
		1.608	1.00517	4.92671
		1.609	1.00506	4.91648
		1.61	1.00496	4.90491
		1.611	1.00489	4.89159
		1.612	1.00484	4.87591
		1.613	1.0048	4.85707
		1.614	1.00477	4.83409
		1.615	1.00473	4.80593
		1.616	1.0047	4.77179
		1.617	1.00469	4.73154
		1.618	1.00471	4.68619
		1.619	1.00475	4.63786
		1.62	1.00482	4.5889
		1.621	1.00492	4.54112
		1.622	1.00505	4.49477
		1.623	1.0052	4.45003
		1.624	1.00537	4.40756
		1.625	1.00556	4.3683
		1.626	1.00578	4.33311
		1.627	1.00604	4.30252
		1.628	1.00634	4.27659
		1.629	1.00667	4.25509
		1.63	1.00704	4.23757
		1.631	1.00743	4.22359
		1.632	1.00783	4.21267
		1.633	1.00823	4.20442
		1.634	1.00863	4.19848
		1.635	1.00905	4.1946
		1.636	1.00951	4.19257
		1.637	1.01003	4.19225
		1.638	1.01061	4.19359
		1.639	1.01126	4.19656
		1.64	1.01198	4.20124
		1.641	1.01275	4.20773
		1.642	1.01358	4.21623
		1.643	1.01445	4.22692
		1.644	1.01538	4.24001
		1.645	1.01639	4.25558
		1.646	1.01747	4.27368
		1.647	1.01866	4.29433
		1.648	1.01994	4.31757
		1.649	1.02134	4.34326
		1.65	1.02287	4.37091
		1.651	1.02451	4.39957
		1.652	1.0263	4.42852
		1.653	1.02825	4.45733
		1.654	1.03038	4.48588
		1.655	1.03269	4.51412
		1.656	1.03522	4.54194
		1.657	1.03798	4.56925
		1.658	1.04101	4.59617
		1.659	1.04436	4.62284
		1.66	1.04813	4.64904
		1.661	1.05242	4.6741
		1.662	1.05735	4.6972
		1.663	1.06306	4.71773
		1.664	1.06967	4.73531
		1.665	1.07732	4.74956
		1.666	1.08619	4.7601
		1.667	1.09652	4.7666
		1.668	1.10871	4.76891
		1.669	1.12328	4.76697
		1.67	1.14091	4.76074
		1.671	1.16235	4.75007
		1.672	1.18841	4.73477
		1.673	1.21988	4.71466
		1.674	1.25757	4.68966
		1.675	1.30227	4.65979
		1.676	1.35455	4.6252
		1.677	1.41433	4.58613
		1.678	1.48031	4.54303
		1.679	1.55001	4.49641
		1.68	1.61996	4.44699
		1.681	1.68657	4.39578
		1.682	1.74771	4.34212
		1.683	1.8008	4.28691
		1.684	1.84433	4.23181
		1.685	1.87862	4.17858
		1.686	1.90491	4.12987
		1.687	1.92467	4.08846
		1.688	1.93932	4.05601
		1.689	1.95014	4.03268
		1.69	1.9582	4.01776
		1.691	1.96431	4.01029
		1.692	1.96906	4.00949
		1.693	1.97283	4.015
		1.694	1.9759	4.02687
		1.695	1.97847	4.04549
		1.696	1.98061	4.07123
		1.697	1.98236	4.10399
		1.698	1.98373	4.14275
		1.699	1.98478	4.18527
		1.7	1.9856	4.2288
		1.701	1.98627	4.27122
		1.702	1.98688	4.31196
		1.703	1.9875	4.35179
		1.704	1.9882	4.39211
		1.705	1.98894	4.43407
		1.706	1.98965	4.47797
		1.707	1.99022	4.52266
		1.708	1.9906	4.56602
		1.709	1.99077	4.60596
		1.71	1.99073	4.64114
		1.711	1.99052	4.67121
		1.712	1.9902	4.69705
		1.713	1.98989	4.71949
		1.714	1.9897	4.73928
		1.715	1.98958	4.75699
		1.716	1.98939	4.77309
		1.717	1.98899	4.78791
		1.718	1.98826	4.80168
		1.719	1.98712	4.81453
		1.72	1.98552	4.82652
		1.721	1.98352	4.83765
		1.722	1.98131	4.84786
		1.723	1.97908	4.85706
		1.724	1.97681	4.86509
		1.725	1.97425	4.87182
		1.726	1.97112	4.87712
		1.727	1.96716	4.88088
		1.728	1.96221	4.88303
		1.729	1.95625	4.8835
		1.73	1.94948	4.88223
		1.731	1.94241	4.87913
		1.732	1.93559	4.87411
		1.733	1.9292	4.86707
		1.734	1.92294	4.85796
		1.735	1.91637	4.84674
		1.736	1.90919	4.83345
		1.737	1.90133	4.81813
		1.738	1.89292	4.80088
		1.739	1.88432	4.78177
		1.74	1.87604	4.76086
		1.741	1.86842	4.73821
		1.742	1.8612	4.71349
		1.743	1.85368	4.68635
		1.744	1.8452	4.65653
		1.745	1.8355	4.62404
		1.746	1.82458	4.58932
		1.747	1.81261	4.55328
		1.748	1.79968	4.51702
		1.749	1.78584	4.48147
		1.75	1.77083	4.44715
		1.751	1.7539	4.41416
		1.752	1.73421	4.38246
		1.753	1.71147	4.352
		1.754	1.68624	4.32292
		1.755	1.65975	4.2955
		1.756	1.63336	4.27006
		1.757	1.60809	4.24679
		1.758	1.58452	4.22572
		1.759	1.56263	4.20673
		1.76	1.54198	4.18966
		1.761	1.52211	4.17437
		1.762	1.50305	4.16078
		1.763	1.48523	4.14886
		1.764	1.46929	4.13854
		1.765	1.45591	4.12978
		1.766	1.44572	4.12247
		1.767	1.43917	4.11647
		1.768	1.43638	4.11165
		1.769	1.43718	4.10785
		1.77	1.44135	4.10497
		1.771	1.44877	4.10292
		1.772	1.45952	4.10165
		1.773	1.47386	4.10113
		1.774	1.49216	4.10136
		1.775	1.51498	4.10237
		1.776	1.5429	4.10419
		1.777	1.57596	4.10687
		1.778	1.61325	4.11045
		1.779	1.65288	4.11504
		1.78	1.69241	4.12077
		1.781	1.72948	4.12781
		1.782	1.76246	4.13642
		1.783	1.7908	4.1469
		1.784	1.815	4.1596
		1.785	1.83595	4.17492
		1.786	1.85409	4.19331
		1.787	1.86917	4.21522
		1.788	1.88078	4.24104
		1.789	1.88877	4.27107
		1.79	1.89328	4.3056
		1.791	1.89468	4.34497
		1.792	1.89352	4.38964
		1.793	1.8907	4.43997
		1.794	1.88738	4.49552
		1.795	1.88453	4.55419
		1.796	1.88225	4.61247
		1.797	1.87991	4.667
		1.798	1.87672	4.71574
		1.799	1.87207	4.75755
		1.8	1.8656	4.79143
		1.801	1.85723	4.81631
		1.802	1.84701	4.83183
		1.803	1.83506	4.83838
		1.804	1.82112	4.83716
		1.805	1.80426	4.82984
		1.806	1.78319	4.81813
		1.807	1.75662	4.80344
		1.808	1.72344	4.78683
		1.809	1.68288	4.76896
		1.81	1.63534	4.7502
		1.811	1.58297	4.73075
		1.812	1.52901	4.71078
		1.813	1.476	4.69044
		1.814	1.42528	4.66975
		1.815	1.37785	4.64862
		1.816	1.33502	4.62688
		1.817	1.29771	4.60439
		1.818	1.26588	4.58111
		1.819	1.23875	4.55705
		1.82	1.21547	4.53224
		1.821	1.19534	4.50671
		1.822	1.17792	4.48057
		1.823	1.163	4.45398
		1.824	1.1504	4.42712
		1.825	1.13991	4.40033
		1.826	1.13124	4.37402
		1.827	1.12415	4.34863
		1.828	1.11841	4.32455
		1.829	1.11376	4.3021
		1.83	1.1099	4.28147
		1.831	1.10659	4.26273
		1.832	1.10373	4.24579
		1.833	1.1014	4.23053
		1.834	1.09974	4.2168
		1.835	1.09892	4.20448
		1.836	1.09909	4.19339
		1.837	1.10028	4.18339
		1.838	1.10241	4.1743
		1.839	1.10534	4.16595
		1.84	1.10899	4.15818
		1.841	1.11336	4.15083
		1.842	1.11845	4.14375
		1.843	1.12422	4.13681
		1.844	1.13068	4.12988
		1.845	1.13788	4.12283
		1.846	1.14594	4.11555
		1.847	1.15511	4.10787
		1.848	1.16572	4.09963
		1.849	1.17823	4.09057
		1.85	1.19292	4.08039
		1.851	1.20986	4.06868
		1.852	1.22899	4.05495
		1.853	1.25039	4.03861
		1.854	1.2744	4.01905
		1.855	1.30161	3.99573
		1.856	1.33288	3.9683
		1.857	1.36924	3.93664
		1.858	1.41145	3.90087
		1.859	1.45951	3.86138
		1.86	1.51231	3.81895
		1.861	1.56767	3.77473
		1.862	1.6241	3.72923
		1.863	1.67914	3.68336
		1.864	1.72978	3.6386
		1.865	1.77371	3.59669
		1.866	1.81012	3.55912
		1.867	1.83948	3.52679
		1.868	1.86282	3.49996
		1.869	1.8812	3.47846
		1.87	1.8956	3.46189
		1.871	1.90682	3.44985
		1.872	1.91552	3.44198
		1.873	1.92221	3.438
		1.874	1.92734	3.43774
		1.875	1.93126	3.44106
		1.876	1.9343	3.4479
		1.877	1.93674	3.45823
		1.878	1.93876	3.47192
		1.879	1.94039	3.48876
		1.88	1.94151	3.50842
		1.881	1.94194	3.53044
		1.882	1.94154	3.55435
		1.883	1.94021	3.57975
		1.884	1.93798	3.60628
		1.885	1.93501	3.63352
		1.886	1.93158	3.66073
		1.887	1.92791	3.68689
		1.888	1.92389	3.71095
		1.889	1.91904	3.73212
		1.89	1.91266	3.75005
		1.891	1.90398	3.76481
		1.892	1.89217	3.77695
		1.893	1.87646	3.78719
		1.894	1.85611	3.79622
		1.895	1.83062	3.80472
		1.896	1.79975	3.81328
		1.897	1.76351	3.82225
		1.898	1.72197	3.83173
		1.899	1.67555	3.84146
		1.9	1.62542	3.85104
		1.901	1.57314	3.86005
		1.902	1.51995	3.86823
		1.903	1.46673	3.87551
		1.904	1.41476	3.88183
		1.905	1.3658	3.88716
		1.906	1.32165	3.89138
		1.907	1.28309	3.89433
		1.908	1.24969	3.89582
		1.909	1.22064	3.89565
		1.91	1.19538	3.89361
		1.911	1.17357	3.88945
		1.912	1.15502	3.88285
		1.913	1.13945	3.87343
		1.914	1.12649	3.86071
		1.915	1.11567	3.84412
		1.916	1.10648	3.82307
		1.917	1.09846	3.79703
		1.918	1.09137	3.7658
		1.919	1.0851	3.72971
		1.92	1.07962	3.68993
		1.921	1.07485	3.64831
		1.922	1.07073	3.60633
		1.923	1.0671	3.56537
		1.924	1.06381	3.52647
		1.925	1.06071	3.4903
		1.926	1.05773	3.45717
		1.927	1.05488	3.42714
		1.928	1.0522	3.40021
		1.929	1.04968	3.37636
		1.93	1.04732	3.35551
		1.931	1.0451	3.33756
		1.932	1.043	3.32239
		1.933	1.04102	3.30981
		1.934	1.03916	3.29967
		1.935	1.03744	3.29177
		1.936	1.03585	3.28595
		1.937	1.03436	3.28206
		1.938	1.03288	3.27996
		1.939	1.03136	3.27953
		1.94	1.02979	3.28068
		1.941	1.02818	3.28337
		1.942	1.02657	3.28756
		1.943	1.02504	3.29323
		1.944	1.02369	3.30038
		1.945	1.02257	3.30902
		1.946	1.02165	3.31915
		1.947	1.02084	3.33076
		1.948	1.02004	3.34393
		1.949	1.01919	3.35873
		1.95	1.01828	3.3753
		1.951	1.01736	3.3938
		1.952	1.01649	3.41464
		1.953	1.01575	3.43823
		1.954	1.01518	3.46503
		1.955	1.01472	3.49536
		1.956	1.01431	3.52931
		1.957	1.01386	3.56654
		1.958	1.01337	3.60619
		1.959	1.01284	3.64704
		1.96	1.0123	3.68771
		1.961	1.01179	3.72687
		1.962	1.01134	3.76349
		1.963	1.01096	3.79675
		1.964	1.01064	3.82606
		1.965	1.01036	3.85117
		1.966	1.01011	3.87206
		1.967	1.00987	3.88893
		1.968	1.00964	3.90217
		1.969	1.00943	3.91215
		1.97	1.00924	3.91925
		1.971	1.00906	3.92379
		1.972	1.00888	3.92599
		1.973	1.0087	3.92597
		1.974	1.00851	3.92379
		1.975	1.00834	3.91939
		1.976	1.0082	3.91263
		1.977	1.00809	3.90332
		1.978	1.00801	3.8912
		1.979	1.00797	3.87601
		1.98	1.00796	3.85748
		1.981	1.00796	3.83544
		1.982	1.00797	3.80953
		1.983	1.00797	3.77945
		1.984	1.008	3.74511
		1.985	1.00804	3.70683
		1.986	1.00811	3.66555
		1.987	1.00821	3.62294
		1.988	1.00832	3.58115
		1.989	1.00844	3.54212
		1.99	1.00856	3.50706
		1.991	1.00868	3.47634
		1.992	1.00879	3.4497
		1.993	1.00891	3.42667
		1.994	1.00903	3.40675
		1.995	1.00914	3.38957
		1.996	1.00926	3.37486
		1.997	1.00936	3.3625
		1.998	1.00945	3.35237
[truncated: 61,001 more rows]

[truncated: 25 more sheets: Figure 4b, Figure 4c, Figurer 5a, Figure 5b, Figure 5c, Figure 5d, Figure 5e, Figure 5f, Figure 6a, Figure 6b, Figure 6c, Figure 6d, Figure 7a, Figure 7b, Figure 8a, Figure 8b, Figure 8c, Supplementary Figure 1a, Supplementary Figure 1b, Supplementary Figure 1c …]
